# Supplementary material for: Whole-genome sequencing of multidrug resistance Salmonella Typhi clinical strains isolated from Balochistan, Pakistan
Source: Front Public Health. 2023 May 16;11:1151805. doi: 10.3389/fpubh.2023.1151805 (PMC10227597; doi:10.3389/fpubh.2023.1151805)
Supplement: Supplementary file 1 [file Data_Sheet_1.zip]

Archive with 9 entries (9 files):
- Supplementary Material/Figure 1.PNG
- Supplementary Material/Figure 2.pdf
- Supplementary Material/Figure 3.pdf
- Supplementary Material/Figure 4.pdf
- Supplementary Material/Supplementary Material Legends.DOCX
- Supplementary Material/Table 1.PDF
- Supplementary Material/Table 2.XLSX
- Supplementary Material/Table 3.PDF
- Supplementary Material/Table 4.PDF
