# Supplementary material for: Whole-genome sequencing of multidrug resistance Salmonella Typhi clinical strains isolated from Balochistan, Pakistan
Source: Front Public Health. 2023 May 16;11:1151805. doi: 10.3389/fpubh.2023.1151805 (PMC10227597; doi:10.3389/fpubh.2023.1151805)
Supplement: Supplementary file 1 [file Data_Sheet_1.zip › Supplementary Material/Table 2.XLSX]

## Sheet: Sheet1
Genome ID	Genome Name	Other Names	NCBI Taxon ID	Taxon Lineage IDs	Taxon Lineage Names	Superkingdom	Kingdom	Phylum	Class	Order	Family	Genus	Species	Genome Status	Strain	Serovar	Biovar	Pathovar	MLST	Segment	Subtype	H_type	N_type	H1 Clade Global	H1 Clade US	H5 Clade	pH1N1-like	Lineage	Clade	Subclade	Other Typing	Culture Collection	Type Strain	Reference	Genome Quality	Completion Date	Publication	Authors	BioProject Accession	BioSample Accession	Assembly Accession	SRA Accession	GenBank Accessions	Sequencing Center	Sequencing Status	Sequencing Platform	Sequencing Depth	Assembly Method	Chromosome
90370.2	Salmonella enterica subsp. enterica serovar Typhi strain 343077_214162		90370	131567;2;1224;1236;91347;543;590;28901;59201;90370	cellular organisms;Bacteria;Proteobacteria;Gammaproteobacteria;Enterobacterales;Enterobacteriaceae;Salmonella;Salmonella enterica;Salmonella enterica subsp. enterica;Salmonella enterica subsp. enterica serovar Typhi	Bacteria	Bacteria	Proteobacteria	Gammaproteobacteria	Enterobacterales	Enterobacteriaceae	Salmonella	Salmonella enterica	Complete	343077_214162	Typhi			1																Good	2018-11-07T00:00:00Z	30425150		PRJNA474465	ERS2579438	GCA_003717715.1	ERR2663758	CP029862		Complete	Illumina HiSeq 4000	107.0x	Newbler v. 3
90370.6	Salmonella enterica subsp. enterica serovar Typhi S1		90370	131567;2;1224;1236;91347;543;590;28901;59201;90370	cellular organisms;Bacteria;Proteobacteria;Gammaproteobacteria;Enterobacterales;Enterobacteriaceae;Salmonella;Salmonella enterica;Salmonella enterica subsp. enterica;Salmonella enterica subsp. enterica serovar Typhi	Bacteria		Proteobacteria	Gammaproteobacteria	Enterobacterales	Enterobacteriaceae	Salmonella	Salmonella enterica	Complete	S1	Typhi			MLST.Salmonella_enterica.1																Good	2023-02-21T00:00:00Z			PRJNA910287	SAMN32935253			CP117294			Illumina NextSeq; Oxford Nanopore MiniION	219x	Unicycler v. 0.4.9
90370.6	Salmonella enterica subsp. enterica serovar Typhi S2		90370	131567;2;1224;1236;91347;543;590;28901;59201;90370	cellular organisms;Bacteria;Proteobacteria;Gammaproteobacteria;Enterobacterales;Enterobacteriaceae;Salmonella;Salmonella enterica;Salmonella enterica subsp. enterica;Salmonella enterica subsp. enterica serovar Typhi	Bacteria		Proteobacteria	Gammaproteobacteria	Enterobacterales	Enterobacteriaceae	Salmonella	Salmonella enterica	Complete	S2	Typhi			MLST.Salmonella_enterica.1																Good	2023-02-21T00:00:00Z			PRJNA910287	SAMN32935254			CP117293			Illumina NextSeq; Oxford Nanopore MiniION	134x	CANU v. 2.2
90370.6	Salmonella enterica subsp. enterica serovar Typhi S3		90370	131567;2;1224;1236;91347;543;590;28901;59201;90370	cellular organisms;Bacteria;Proteobacteria;Gammaproteobacteria;Enterobacterales;Enterobacteriaceae;Salmonella;Salmonella enterica;Salmonella enterica subsp. enterica;Salmonella enterica subsp. enterica serovar Typhi	Bacteria		Proteobacteria	Gammaproteobacteria	Enterobacterales	Enterobacteriaceae	Salmonella	Salmonella enterica	Complete	S3	Typhi			MLST.Salmonella_enterica.1																Good	2023-03-01T00:00:00Z			PRJNA910287	SAMN33346707			CP118537,CP118538			Illumina NextSeq; Oxford Nanopore MiniION	167x	SPAdes v. 3.15.5
90370.6	Salmonella enterica subsp. enterica serovar Typhi S4		90370	131567;2;1224;1236;91347;543;590;28901;59201;90370	cellular organisms;Bacteria;Proteobacteria;Gammaproteobacteria;Enterobacterales;Enterobacteriaceae;Salmonella;Salmonella enterica;Salmonella enterica subsp. enterica;Salmonella enterica subsp. enterica serovar Typhi	Bacteria		Proteobacteria	Gammaproteobacteria	Enterobacterales	Enterobacteriaceae	Salmonella	Salmonella enterica	Complete	S4	Typhi			MLST.Salmonella_enterica.1																Good	2023-02-21T00:00:00Z			PRJNA910287	SAMN32935255			CP117292			Illumina NextSeq; Oxford Nanopore MiniION	132x	CANU v. 2.2
90370.6	Salmonella enterica subsp. enterica serovar Typhi S5		90370	131567;2;1224;1236;91347;543;590;28901;59201;90370	cellular organisms;Bacteria;Proteobacteria;Gammaproteobacteria;Enterobacterales;Enterobacteriaceae;Salmonella;Salmonella enterica;Salmonella enterica subsp. enterica;Salmonella enterica subsp. enterica serovar Typhi	Bacteria		Proteobacteria	Gammaproteobacteria	Enterobacterales	Enterobacteriaceae	Salmonella	Salmonella enterica	Complete	S5	Typhi			MLST.Salmonella_enterica.1																Good	2023-02-21T00:00:00Z			PRJNA910287	SAMN32935256			CP117291			Illumina NextSeq; Oxford Nanopore MiniION	108x	Flye v. 2.9.1
90370.6	Salmonella enterica subsp. enterica serovar Typhi S6		90370	131567;2;1224;1236;91347;543;590;28901;59201;90370	cellular organisms;Bacteria;Proteobacteria;Gammaproteobacteria;Enterobacterales;Enterobacteriaceae;Salmonella;Salmonella enterica;Salmonella enterica subsp. enterica;Salmonella enterica subsp. enterica serovar Typhi	Bacteria		Proteobacteria	Gammaproteobacteria	Enterobacterales	Enterobacteriaceae	Salmonella	Salmonella enterica	Complete	S6	Typhi			MLST.Salmonella_enterica.1																Good	2023-02-21T00:00:00Z			PRJNA910287	SAMN32935257			CP117290			Illumina NextSeq; Oxford Nanopore MiniION	76x	CANU v. 2.2
90370.4	Salmonella enterica subsp. enterica serovar Typhi strain Entei		90370	131567;2;1224;1236;91347;543;590;28901;59201;90370	cellular organisms;Bacteria;Proteobacteria;Gammaproteobacteria;Enterobacterales;Enterobacteriaceae;Salmonella;Salmonella enterica;Salmonella enterica subsp. enterica;Salmonella enterica subsp. enterica serovar Typhi	Bacteria	null	Proteobacteria	Gammaproteobacteria	Enterobacterales	Enterobacteriaceae	Salmonella	Salmonella enterica	Complete	Entei	Typhi			MLST.Salmonella_enterica.1																Good	2021-11-02T00:00:00Z			PRJNA773208	SAMN22446303	GCA_020715365.1		CP085808		Complete	Oxford Nanopore GridION	156x	flye v. 2.8.3
90370.3	Salmonella enterica subsp. enterica serovar Typhi strain LXYSH		90370	131567;2;1224;1236;91347;543;590;28901;59201;90370	cellular organisms;Bacteria;Proteobacteria;Gammaproteobacteria;Enterobacterales;Enterobacteriaceae;Salmonella;Salmonella enterica;Salmonella enterica subsp. enterica;Salmonella enterica subsp. enterica serovar Typhi	Bacteria	Bacteria	Proteobacteria	Gammaproteobacteria	Enterobacterales	Enterobacteriaceae	Salmonella	Salmonella enterica	Complete	LXYSH	Typhi			MLST.Salmonella_enterica.1																Good	2019-02-04T00:00:00Z			PRJNA480202	SAMN09630442	GCA_004136335.1		CP030936		Complete	PacBio	174.49x	HGAP v. 2.0
90370.4	Salmonella enterica subsp. enterica serovar Typhi strain Suicune		90370	131567;2;1224;1236;91347;543;590;28901;59201;90370	cellular organisms;Bacteria;Proteobacteria;Gammaproteobacteria;Enterobacterales;Enterobacteriaceae;Salmonella;Salmonella enterica;Salmonella enterica subsp. enterica;Salmonella enterica subsp. enterica serovar Typhi	Bacteria	null	Proteobacteria	Gammaproteobacteria	Enterobacterales	Enterobacteriaceae	Salmonella	Salmonella enterica	Complete	Suicune	Typhi			MLST.Salmonella_enterica.1																Good	2021-11-02T00:00:00Z			PRJNA773208	SAMN22446304	GCA_020715345.1		CP085807		Complete	Oxford Nanopore GridION	128x	flye v. 2.8.3
90370.2	Salmonella enterica subsp. enterica serovar Typhi strain Ty21a		90370	131567;2;1224;1236;91347;543;590;28901;59201;90370	cellular organisms;Bacteria;Proteobacteria;Gammaproteobacteria;Enterobacterales;Enterobacteriaceae;Salmonella;Salmonella enterica;Salmonella enterica subsp. enterica;Salmonella enterica subsp. enterica serovar Typhi	Bacteria	Bacteria	Proteobacteria	Gammaproteobacteria	Enterobacterales	Enterobacteriaceae	Salmonella	Salmonella enterica	Complete	Ty21a	serovar Typhi			MLST.Salmonella_enterica.1																Good	2018-08-28T00:00:00Z			PRJNA398278	SAMN07507058	GCA_003429465.1		CP023975		Complete	PacBio;Illumina	25.94x	Canu v. 1.4
90370.3	Salmonella enterica subsp. enterica serovar Typhi strain WGS1146		90370	131567;2;1224;1236;91347;543;590;28901;59201;90370	cellular organisms;Bacteria;Proteobacteria;Gammaproteobacteria;Enterobacterales;Enterobacteriaceae;Salmonella;Salmonella enterica;Salmonella enterica subsp. enterica;Salmonella enterica subsp. enterica serovar Typhi	Bacteria	Bacteria	Proteobacteria	Gammaproteobacteria	Enterobacterales	Enterobacteriaceae	Salmonella	Salmonella enterica	Complete	WGS1146	Typhi			MLST.Salmonella_enterica.1																Good	2019-05-29T00:00:00Z			PRJNA543969	SAMN11792777	GCA_005885835.1		CP040575,CP040574		Complete	Illumina MiSeq; Oxford Nanopore MiniION	33.0x	Unicycler v. v0.4.7
90371.5	Salmonella enterica subsp. enterica serovar Typhimurium strain Raikou		90371	131567;2;1224;1236;91347;543;590;28901;59201;90371	cellular organisms;Bacteria;Proteobacteria;Gammaproteobacteria;Enterobacterales;Enterobacteriaceae;Salmonella;Salmonella enterica;Salmonella enterica subsp. enterica;Salmonella enterica subsp. enterica serovar Typhimurium	Bacteria	null	Proteobacteria	Gammaproteobacteria	Enterobacterales	Enterobacteriaceae	Salmonella	Salmonella enterica	Complete	Raikou	Typhi			MLST.Salmonella_enterica.1																Good	2021-11-02T00:00:00Z			PRJNA773208	SAMN22446302	GCA_020714685.1		CP085809		Complete	Oxford Nanopore GridION	219x	flye v. 2.8.3
90370.1	Salmonella enterica subsp. enterica serovar Typhi strain 1041		90370	131567;2;1224;1236;91347;543;590;28901;59201;90370	cellular organisms;Bacteria;Proteobacteria;Gammaproteobacteria;Enterobacterales;Enterobacteriaceae;Salmonella;Salmonella enterica;Salmonella enterica subsp. enterica;Salmonella enterica subsp. enterica serovar Typhi	Bacteria	Bacteria	Proteobacteria	Gammaproteobacteria	Enterobacterales	Enterobacteriaceae	Salmonella	Salmonella enterica	WGS	1041	H58			MLST.Salmonella_enterica.1																Good	2015-06-14T00:00:00Z			PRJEB3215	SAMEA1929434	GCF_001356715.1	ERR360386,ERR360468	CGNK00000000		WGS
90370.1	Salmonella enterica subsp. enterica serovar Typhi strain 2176		90370	131567;2;1224;1236;91347;543;590;28901;59201;90370	cellular organisms;Bacteria;Proteobacteria;Gammaproteobacteria;Enterobacterales;Enterobacteriaceae;Salmonella;Salmonella enterica;Salmonella enterica subsp. enterica;Salmonella enterica subsp. enterica serovar Typhi	Bacteria	Bacteria	Proteobacteria	Gammaproteobacteria	Enterobacterales	Enterobacteriaceae	Salmonella	Salmonella enterica	WGS	2176	H58			MLST.Salmonella_enterica.1																Good	2015-06-12T00:00:00Z			PRJEB3215	SAMEA1929439	GCF_001356755.1	ERR360394,ERR360476	CGNT00000000		WGS
90370.1	Salmonella enterica subsp. enterica serovar Typhi strain 3769		90370	131567;2;1224;1236;91347;543;590;28901;59201;90370	cellular organisms;Bacteria;Proteobacteria;Gammaproteobacteria;Enterobacterales;Enterobacteriaceae;Salmonella;Salmonella enterica;Salmonella enterica subsp. enterica;Salmonella enterica subsp. enterica serovar Typhi	Bacteria	Bacteria	Proteobacteria	Gammaproteobacteria	Enterobacterales	Enterobacteriaceae	Salmonella	Salmonella enterica	WGS	3769	H58			MLST.Salmonella_enterica.1																Good	2015-06-14T00:00:00Z			PRJEB3215	SAMEA1929448	GCF_001356795.1	ERR360399,ERR360481	CVLO00000000		WGS
90370.1	Salmonella enterica subsp. enterica serovar Typhi strain 21095		90370	131567;2;1224;1236;91347;543;590;28901;59201;90370	cellular organisms;Bacteria;Proteobacteria;Gammaproteobacteria;Enterobacterales;Enterobacteriaceae;Salmonella;Salmonella enterica;Salmonella enterica subsp. enterica;Salmonella enterica subsp. enterica serovar Typhi	Bacteria	Bacteria	Proteobacteria	Gammaproteobacteria	Enterobacterales	Enterobacteriaceae	Salmonella	Salmonella enterica	WGS	21095	H58			MLST.Salmonella_enterica.1																Good	2015-06-13T00:00:00Z			PRJEB3215	SAMEA1929463	GCF_001356895.1	ERR360392,ERR360474	CEXL00000000		WGS
90370.1	Salmonella enterica subsp. enterica serovar Typhi strain MDUST251		90370	131567;2;1224;1236;91347;543;590;28901;59201;90370	cellular organisms;Bacteria;Proteobacteria;Gammaproteobacteria;Enterobacterales;Enterobacteriaceae;Salmonella;Salmonella enterica;Salmonella enterica subsp. enterica;Salmonella enterica subsp. enterica serovar Typhi	Bacteria	Bacteria	Proteobacteria	Gammaproteobacteria	Enterobacterales	Enterobacteriaceae	Salmonella	Salmonella enterica	WGS	MDUST251	H58			MLST.Salmonella_enterica.1																Good	2015-06-13T00:00:00Z			PRJEB3215	SAMEA2145076	GCF_001363135.1	ERR357702,ERR357788	CGMV00000000		WGS
90370.1	Salmonella enterica subsp. enterica serovar Typhi strain MDUST207		90370	131567;2;1224;1236;91347;543;590;28901;59201;90370	cellular organisms;Bacteria;Proteobacteria;Gammaproteobacteria;Enterobacterales;Enterobacteriaceae;Salmonella;Salmonella enterica;Salmonella enterica subsp. enterica;Salmonella enterica subsp. enterica serovar Typhi	Bacteria	Bacteria	Proteobacteria	Gammaproteobacteria	Enterobacterales	Enterobacteriaceae	Salmonella	Salmonella enterica	WGS	MDUST207	H58			MLST.Salmonella_enterica.1																Good	2015-06-14T00:00:00Z			PRJEB3215	SAMEA2147683	GCF_001364075.1	ERR352463,ERR352549	CGTU00000000		WGS
90370.1	Salmonella enterica subsp. enterica serovar Typhi strain MDUST374		90370	131567;2;1224;1236;91347;543;590;28901;59201;90370	cellular organisms;Bacteria;Proteobacteria;Gammaproteobacteria;Enterobacterales;Enterobacteriaceae;Salmonella;Salmonella enterica;Salmonella enterica subsp. enterica;Salmonella enterica subsp. enterica serovar Typhi	Bacteria	Bacteria	Proteobacteria	Gammaproteobacteria	Enterobacterales	Enterobacteriaceae	Salmonella	Salmonella enterica	WGS	MDUST374	H58			MLST.Salmonella_enterica.1																Good	2015-06-13T00:00:00Z			PRJEB3215	SAMEA2148294	GCF_001364315.1	ERR357733,ERR357819	CGNI00000000		WGS
90370.1	Salmonella enterica subsp. enterica serovar Typhi strain MDUST269		90370	131567;2;1224;1236;91347;543;590;28901;59201;90370	cellular organisms;Bacteria;Proteobacteria;Gammaproteobacteria;Enterobacterales;Enterobacteriaceae;Salmonella;Salmonella enterica;Salmonella enterica subsp. enterica;Salmonella enterica subsp. enterica serovar Typhi	Bacteria	Bacteria	Proteobacteria	Gammaproteobacteria	Enterobacterales	Enterobacteriaceae	Salmonella	Salmonella enterica	WGS	MDUST269	H58			MLST.Salmonella_enterica.1																Good	2015-06-14T00:00:00Z			PRJEB3215	SAMEA2149572	GCF_001364575.1	ERR352307,ERR352393	CGTX00000000		WGS
90370.1	Salmonella enterica subsp. enterica serovar Typhi strain MDUST266		90370	131567;2;1224;1236;91347;543;590;28901;59201;90370	cellular organisms;Bacteria;Proteobacteria;Gammaproteobacteria;Enterobacterales;Enterobacteriaceae;Salmonella;Salmonella enterica;Salmonella enterica subsp. enterica;Salmonella enterica subsp. enterica serovar Typhi	Bacteria	Bacteria	Proteobacteria	Gammaproteobacteria	Enterobacterales	Enterobacteriaceae	Salmonella	Salmonella enterica	WGS	MDUST266	H58			MLST.Salmonella_enterica.1																Good	2015-06-13T00:00:00Z			PRJEB3215	SAMEA2151243	GCF_001364935.1	ERR357708,ERR357794	CGMP00000000		WGS
90370.2	Salmonella enterica subsp. enterica serovar Typhi strain MDUST418		90370	131567;2;1224;1236;91347;543;590;28901;59201;90370	cellular organisms;Bacteria;Proteobacteria;Gammaproteobacteria;Enterobacterales;Enterobacteriaceae;Salmonella;Salmonella enterica;Salmonella enterica subsp. enterica;Salmonella enterica subsp. enterica serovar Typhi	Bacteria	Bacteria	Proteobacteria	Gammaproteobacteria	Enterobacterales	Enterobacteriaceae	Salmonella	Salmonella enterica	WGS	MDUST418	H58			MLST.Salmonella_enterica.1																Good	2015-06-13T00:00:00Z			PRJEB3215	SAMEA2161490	GCF_001367895.1	ERR352339,ERR352425	CFAC00000000		WGS
90370.2	Salmonella enterica subsp. enterica serovar Typhi strain MDUST156		90370	131567;2;1224;1236;91347;543;590;28901;59201;90370	cellular organisms;Bacteria;Proteobacteria;Gammaproteobacteria;Enterobacterales;Enterobacteriaceae;Salmonella;Salmonella enterica;Salmonella enterica subsp. enterica;Salmonella enterica subsp. enterica serovar Typhi	Bacteria	Bacteria	Proteobacteria	Gammaproteobacteria	Enterobacterales	Enterobacteriaceae	Salmonella	Salmonella enterica	WGS	MDUST156	H58			MLST.Salmonella_enterica.1																Good	2015-06-13T00:00:00Z			PRJEB3215	SAMEA2142785	GCF_001080065.1	ERR352444,ERR352530	CEYC00000000		WGS
90370.2	Salmonella enterica subsp. enterica serovar Typhi strain 2513		90370	131567;2;1224;1236;91347;543;590;28901;59201;90370	cellular organisms;Bacteria;Proteobacteria;Gammaproteobacteria;Enterobacterales;Enterobacteriaceae;Salmonella;Salmonella enterica;Salmonella enterica subsp. enterica;Salmonella enterica subsp. enterica serovar Typhi	Bacteria	Bacteria	Proteobacteria	Gammaproteobacteria	Enterobacterales	Enterobacteriaceae	Salmonella	Salmonella enterica	WGS	2513	H58			MLST.Salmonella_enterica.1																Good	2015-06-13T00:00:00Z			PRJEB3215	SAMEA1929441	GCF_001097825.1	ERR360396,ERR360478	CJJA00000000		WGS
90370.2	Salmonella enterica subsp. enterica serovar Typhi strain Rwp1-PK1		90370	131567;2;1224;1236;91347;543;590;28901;59201;90370	cellular organisms;Bacteria;Proteobacteria;Gammaproteobacteria;Enterobacterales;Enterobacteriaceae;Salmonella;Salmonella enterica;Salmonella enterica subsp. enterica;Salmonella enterica subsp. enterica serovar Typhi	Bacteria	Bacteria	Proteobacteria	Gammaproteobacteria	Enterobacterales	Enterobacteriaceae	Salmonella	Salmonella enterica	WGS	Rwp1-PK1	Typhi			MLST.Salmonella_enterica.1																Good	2017-08-18T00:00:00Z			PRJNA388842	SAMN07187729	GCA_002259945.1		NIFP00000000		WGS	Illumina NextSeq	161.0x	SPAdes v. 3.10.0
90370.2	Salmonella enterica subsp. enterica serovar Typhi strain 38		90370	131567;2;1224;1236;91347;543;590;28901;59201;90370	cellular organisms;Bacteria;Proteobacteria;Gammaproteobacteria;Enterobacterales;Enterobacteriaceae;Salmonella;Salmonella enterica;Salmonella enterica subsp. enterica;Salmonella enterica subsp. enterica serovar Typhi	Bacteria	Bacteria	Proteobacteria	Gammaproteobacteria	Enterobacterales	Enterobacteriaceae	Salmonella	Salmonella enterica	WGS	38	Typhi			MLST.Salmonella_enterica.1																Good	2018-03-16T00:00:00Z			PRJNA422033	SAMN08195676	GCA_003005765.1		PJRU00000000		WGS	Illumina HiSeq	230x	Edena v. 3
90370.2	Salmonella enterica subsp. enterica serovar Typhi strain 19		90370	131567;2;1224;1236;91347;543;590;28901;59201;90370	cellular organisms;Bacteria;Proteobacteria;Gammaproteobacteria;Enterobacterales;Enterobacteriaceae;Salmonella;Salmonella enterica;Salmonella enterica subsp. enterica;Salmonella enterica subsp. enterica serovar Typhi	Bacteria	Bacteria	Proteobacteria	Gammaproteobacteria	Enterobacterales	Enterobacteriaceae	Salmonella	Salmonella enterica	WGS	19	Typhi			MLST.Salmonella_enterica.1																Good	2018-03-16T00:00:00Z			PRJNA422033	SAMN08195672	GCA_003005785.1		PJRY00000000		WGS	Illumina HiSeq	230x	Edena v. 3
90370.2	Salmonella enterica subsp. enterica serovar Typhi strain 22		90370	131567;2;1224;1236;91347;543;590;28901;59201;90370	cellular organisms;Bacteria;Proteobacteria;Gammaproteobacteria;Enterobacterales;Enterobacteriaceae;Salmonella;Salmonella enterica;Salmonella enterica subsp. enterica;Salmonella enterica subsp. enterica serovar Typhi	Bacteria	Bacteria	Proteobacteria	Gammaproteobacteria	Enterobacterales	Enterobacteriaceae	Salmonella	Salmonella enterica	WGS	22	Typhi			MLST.Salmonella_enterica.1																Good	2018-03-16T00:00:00Z			PRJNA422033	SAMN08195673	GCA_003005805.1		PJRX00000000		WGS	Illumina HiSeq	230x	Edena v. 3
90370.2	Salmonella enterica subsp. enterica serovar Typhi strain 18		90370	131567;2;1224;1236;91347;543;590;28901;59201;90370	cellular organisms;Bacteria;Proteobacteria;Gammaproteobacteria;Enterobacterales;Enterobacteriaceae;Salmonella;Salmonella enterica;Salmonella enterica subsp. enterica;Salmonella enterica subsp. enterica serovar Typhi	Bacteria	Bacteria	Proteobacteria	Gammaproteobacteria	Enterobacterales	Enterobacteriaceae	Salmonella	Salmonella enterica	WGS	18	Typhi			MLST.Salmonella_enterica.1																Good	2018-03-16T00:00:00Z			PRJNA422033	SAMN08195671	GCA_003005845.1		PJRZ00000000		WGS	Illumina HiSeq	230x	Edena v. 3
90370.2	Salmonella enterica subsp. enterica serovar Typhi strain 11		90370	131567;2;1224;1236;91347;543;590;28901;59201;90370	cellular organisms;Bacteria;Proteobacteria;Gammaproteobacteria;Enterobacterales;Enterobacteriaceae;Salmonella;Salmonella enterica;Salmonella enterica subsp. enterica;Salmonella enterica subsp. enterica serovar Typhi	Bacteria	Bacteria	Proteobacteria	Gammaproteobacteria	Enterobacterales	Enterobacteriaceae	Salmonella	Salmonella enterica	WGS	11	Typhi			MLST.Salmonella_enterica.1																Good	2018-03-16T00:00:00Z			PRJNA422033	SAMN08195668	GCA_003005865.1		PJSC00000000		WGS	Illumina HiSeq	230x	Edena v. 3
90370.2	Salmonella enterica subsp. enterica serovar Typhi strain 16		90370	131567;2;1224;1236;91347;543;590;28901;59201;90370	cellular organisms;Bacteria;Proteobacteria;Gammaproteobacteria;Enterobacterales;Enterobacteriaceae;Salmonella;Salmonella enterica;Salmonella enterica subsp. enterica;Salmonella enterica subsp. enterica serovar Typhi	Bacteria	Bacteria	Proteobacteria	Gammaproteobacteria	Enterobacterales	Enterobacteriaceae	Salmonella	Salmonella enterica	WGS	16	Typhi			MLST.Salmonella_enterica.1																Good	2018-03-16T00:00:00Z			PRJNA422033	SAMN08195669	GCA_003005885.1		PJSB00000000		WGS	Illumina HiSeq	230x	Edena v. 3
90370.2	Salmonella enterica subsp. enterica serovar Typhi strain 7		90370	131567;2;1224;1236;91347;543;590;28901;59201;90370	cellular organisms;Bacteria;Proteobacteria;Gammaproteobacteria;Enterobacterales;Enterobacteriaceae;Salmonella;Salmonella enterica;Salmonella enterica subsp. enterica;Salmonella enterica subsp. enterica serovar Typhi	Bacteria	Bacteria	Proteobacteria	Gammaproteobacteria	Enterobacterales	Enterobacteriaceae	Salmonella	Salmonella enterica	WGS	7	Typhi			MLST.Salmonella_enterica.1																Good	2018-03-16T00:00:00Z			PRJNA422033	SAMN08195666	GCA_003005925.1		PJSE00000000		WGS	Illumina HiSeq	230x	Edena v. 3
90370.2	Salmonella enterica subsp. enterica serovar Typhi strain 6		90370	131567;2;1224;1236;91347;543;590;28901;59201;90370	cellular organisms;Bacteria;Proteobacteria;Gammaproteobacteria;Enterobacterales;Enterobacteriaceae;Salmonella;Salmonella enterica;Salmonella enterica subsp. enterica;Salmonella enterica subsp. enterica serovar Typhi	Bacteria	Bacteria	Proteobacteria	Gammaproteobacteria	Enterobacterales	Enterobacteriaceae	Salmonella	Salmonella enterica	WGS	6	Typhi			MLST.Salmonella_enterica.1																Good	2018-03-16T00:00:00Z			PRJNA422033	SAMN08195665	GCA_003005935.1		PJSF00000000		WGS	Illumina HiSeq	230x	Edena v. 3
90370.2	Salmonella enterica subsp. enterica serovar Typhi strain 17		90370	131567;2;1224;1236;91347;543;590;28901;59201;90370	cellular organisms;Bacteria;Proteobacteria;Gammaproteobacteria;Enterobacterales;Enterobacteriaceae;Salmonella;Salmonella enterica;Salmonella enterica subsp. enterica;Salmonella enterica subsp. enterica serovar Typhi	Bacteria	Bacteria	Proteobacteria	Gammaproteobacteria	Enterobacterales	Enterobacteriaceae	Salmonella	Salmonella enterica	WGS	17	Typhi			MLST.Salmonella_enterica.1																Good	2018-03-16T00:00:00Z			PRJNA422033	SAMN08195670	GCA_003005985.1		PJSA00000000		WGS	Illumina HiSeq	230x	Edena v. 3
90370.2	Salmonella enterica subsp. enterica serovar Typhi strain 26		90370	131567;2;1224;1236;91347;543;590;28901;59201;90370	cellular organisms;Bacteria;Proteobacteria;Gammaproteobacteria;Enterobacterales;Enterobacteriaceae;Salmonella;Salmonella enterica;Salmonella enterica subsp. enterica;Salmonella enterica subsp. enterica serovar Typhi	Bacteria	Bacteria	Proteobacteria	Gammaproteobacteria	Enterobacterales	Enterobacteriaceae	Salmonella	Salmonella enterica	WGS	26	Typhi			MLST.Salmonella_enterica.1																Good	2018-03-16T00:00:00Z			PRJNA422033	SAMN08195675	GCA_003005995.1		PJRV00000000		WGS	Illumina HiSeq	230x	Edena v. 3
90370.3	Salmonella enterica subsp. enterica serovar Typhi strain MDUST175		90370	131567;2;1224;1236;91347;543;590;28901;59201;90370	cellular organisms;Bacteria;Proteobacteria;Gammaproteobacteria;Enterobacterales;Enterobacteriaceae;Salmonella;Salmonella enterica;Salmonella enterica subsp. enterica;Salmonella enterica subsp. enterica serovar Typhi	Bacteria	Bacteria	Proteobacteria	Gammaproteobacteria	Enterobacterales	Enterobacteriaceae	Salmonella	Salmonella enterica	WGS	MDUST175	H58			MLST.Salmonella_enterica.1																Good	2015-06-13T00:00:00Z			PRJEB3215	SAMEA2145153	GCF_001111865.1	ERR352452,ERR352538	CEZQ00000000		WGS
90370.4	Salmonella enterica subsp. enterica serovar Typhi strain 1382		90370	131567;2;1224;1236;91347;543;590;28901;59201;90370	cellular organisms;Bacteria;Proteobacteria;Gammaproteobacteria;Enterobacterales;Enterobacteriaceae;Salmonella;Salmonella enterica;Salmonella enterica subsp. enterica;Salmonella enterica subsp. enterica serovar Typhi	Bacteria	Bacteria	Proteobacteria	Gammaproteobacteria	Enterobacterales	Enterobacteriaceae	Salmonella	Salmonella enterica	WGS	1382	H58			MLST.Salmonella_enterica.1																Good	2015-06-13T00:00:00Z			PRJEB3215	SAMEA1929437	GCF_001114845.1	ERR360379,ERR360461	CJIO00000000		WGS
90370.4	Salmonella enterica subsp. enterica serovar Typhi strain CFSAN059648		90370	131567;2;1224;1236;91347;543;590;28901;59201;90370	cellular organisms;Bacteria;Proteobacteria;Gammaproteobacteria;Enterobacterales;Enterobacteriaceae;Salmonella;Salmonella enterica;Salmonella enterica subsp. enterica;Salmonella enterica subsp. enterica serovar Typhi	Bacteria	Bacteria	Proteobacteria	Gammaproteobacteria	Enterobacterales	Enterobacteriaceae	Salmonella	Salmonella enterica	WGS	CFSAN059648	Typhi			MLST.Salmonella_enterica.1																Good	1900-01-01T00:00:00Z			PRJNA342326	SAMN10086815	GCA_014840765.1		JACYPZ000000000		WGS	Illumina MiSeq	52x	shovill v. 0.9.0
90370.4	Salmonella enterica subsp. enterica serovar Typhi strain CFSAN059647		90370	131567;2;1224;1236;91347;543;590;28901;59201;90370	cellular organisms;Bacteria;Proteobacteria;Gammaproteobacteria;Enterobacterales;Enterobacteriaceae;Salmonella;Salmonella enterica;Salmonella enterica subsp. enterica;Salmonella enterica subsp. enterica serovar Typhi	Bacteria	Bacteria	Proteobacteria	Gammaproteobacteria	Enterobacterales	Enterobacteriaceae	Salmonella	Salmonella enterica	WGS	CFSAN059647	Typhi			MLST.Salmonella_enterica.1																Good	1900-01-01T00:00:00Z			PRJNA342326	SAMN10086808	GCA_014840885.1		JACYQA000000000		WGS	Illumina MiSeq	72x	shovill v. 0.9.0
90370.4	Salmonella enterica subsp. enterica serovar Typhi strain MDUST372		90370	131567;2;1224;1236;91347;543;590;28901;59201;90370	cellular organisms;Bacteria;Proteobacteria;Gammaproteobacteria;Enterobacterales;Enterobacteriaceae;Salmonella;Salmonella enterica;Salmonella enterica subsp. enterica;Salmonella enterica subsp. enterica serovar Typhi	Bacteria	Bacteria	Proteobacteria	Gammaproteobacteria	Enterobacterales	Enterobacteriaceae	Salmonella	Salmonella enterica	WGS	MDUST372	H58			MLST.Salmonella_enterica.1																Good	2015-06-13T00:00:00Z			PRJEB3215	SAMEA2155847	GCF_001122265.1	ERR357731,ERR357817	CJHT00000000		WGS
90370.5	Salmonella enterica subsp. enterica serovar Typhi strain 3484		90370	131567;2;1224;1236;91347;543;590;28901;59201;90370	cellular organisms;Bacteria;Proteobacteria;Gammaproteobacteria;Enterobacterales;Enterobacteriaceae;Salmonella;Salmonella enterica;Salmonella enterica subsp. enterica;Salmonella enterica subsp. enterica serovar Typhi	Bacteria	Bacteria	Proteobacteria	Gammaproteobacteria	Enterobacterales	Enterobacteriaceae	Salmonella	Salmonella enterica	WGS	3484	H58			MLST.Salmonella_enterica.1																Good	2015-06-14T00:00:00Z			PRJEB3215	SAMEA1929445	GCF_001124525.1	ERR360376,ERR360458	CJII00000000		WGS
90370.5	Salmonella enterica subsp. enterica serovar Typhi strain 3723		90370	131567;2;1224;1236;91347;543;590;28901;59201;90370	cellular organisms;Bacteria;Proteobacteria;Gammaproteobacteria;Enterobacterales;Enterobacteriaceae;Salmonella;Salmonella enterica;Salmonella enterica subsp. enterica;Salmonella enterica subsp. enterica serovar Typhi	Bacteria	Bacteria	Proteobacteria	Gammaproteobacteria	Enterobacterales	Enterobacteriaceae	Salmonella	Salmonella enterica	WGS	3723	H58			MLST.Salmonella_enterica.1																Good	2015-06-13T00:00:00Z			PRJEB3215	SAMEA1929447	GCF_001130645.1	ERR360375,ERR360457	CJKC00000000		WGS
90370.5	Salmonella enterica subsp. enterica serovar Typhi strain 21801		90370	131567;2;1224;1236;91347;543;590;28901;59201;90370	cellular organisms;Bacteria;Proteobacteria;Gammaproteobacteria;Enterobacterales;Enterobacteriaceae;Salmonella;Salmonella enterica;Salmonella enterica subsp. enterica;Salmonella enterica subsp. enterica serovar Typhi	Bacteria	Bacteria	Proteobacteria	Gammaproteobacteria	Enterobacterales	Enterobacteriaceae	Salmonella	Salmonella enterica	WGS	21801	H58			MLST.Salmonella_enterica.1																Good	2015-06-13T00:00:00Z			PRJEB3215	SAMEA1929465	GCF_001131425.1	ERR360388,ERR360470	CJIV00000000		WGS
90370.6	Salmonella enterica subsp. enterica serovar Typhi strain 42		90370	131567;2;1224;1236;91347;543;590;28901;59201;90370	cellular organisms;Bacteria;Proteobacteria;Gammaproteobacteria;Enterobacterales;Enterobacteriaceae;Salmonella;Salmonella enterica;Salmonella enterica subsp. enterica;Salmonella enterica subsp. enterica serovar Typhi	Bacteria	Bacteria	Proteobacteria	Gammaproteobacteria	Enterobacterales	Enterobacteriaceae	Salmonella	Salmonella enterica	WGS	42	H58			MLST.Salmonella_enterica.1																Good	2015-06-13T00:00:00Z			PRJEB3215	SAMEA1929432	GCF_001141065.1	ERR360398,ERR360480	CJJC00000000		WGS
90370.6	Salmonella enterica subsp. enterica serovar Typhi strain 1093		90370	131567;2;1224;1236;91347;543;590;28901;59201;90370	cellular organisms;Bacteria;Proteobacteria;Gammaproteobacteria;Enterobacterales;Enterobacteriaceae;Salmonella;Salmonella enterica;Salmonella enterica subsp. enterica;Salmonella enterica subsp. enterica serovar Typhi	Bacteria	Bacteria	Proteobacteria	Gammaproteobacteria	Enterobacterales	Enterobacteriaceae	Salmonella	Salmonella enterica	WGS	1093	H58			MLST.Salmonella_enterica.1																Good	2015-06-13T00:00:00Z			PRJEB3215	SAMEA1929435	GCF_001141125.1	ERR360370,ERR360452	CJJH00000000		WGS
90370.6	Salmonella enterica subsp. enterica serovar Typhi strain 3283		90370	131567;2;1224;1236;91347;543;590;28901;59201;90370	cellular organisms;Bacteria;Proteobacteria;Gammaproteobacteria;Enterobacterales;Enterobacteriaceae;Salmonella;Salmonella enterica;Salmonella enterica subsp. enterica;Salmonella enterica subsp. enterica serovar Typhi	Bacteria	Bacteria	Proteobacteria	Gammaproteobacteria	Enterobacterales	Enterobacteriaceae	Salmonella	Salmonella enterica	WGS	3283	H58			MLST.Salmonella_enterica.1																Good	2015-06-13T00:00:00Z			PRJEB3215	SAMEA1929444	GCF_001142285.1	ERR360389,ERR360471	CJIX00000000		WGS
90370.6	Salmonella enterica subsp. enterica serovar Typhi strain 16599		90370	131567;2;1224;1236;91347;543;590;28901;59201;90370	cellular organisms;Bacteria;Proteobacteria;Gammaproteobacteria;Enterobacterales;Enterobacteriaceae;Salmonella;Salmonella enterica;Salmonella enterica subsp. enterica;Salmonella enterica subsp. enterica serovar Typhi	Bacteria	Bacteria	Proteobacteria	Gammaproteobacteria	Enterobacterales	Enterobacteriaceae	Salmonella	Salmonella enterica	WGS	16599	H58			MLST.Salmonella_enterica.1																Good	2015-06-14T00:00:00Z			PRJEB3215	SAMEA1929457	GCF_001145485.1	ERR360377,ERR360459	CJIM00000000		WGS
90370.9	Salmonella enterica subsp. enterica serovar Typhi strain 10109		90370	131567;2;1224;1236;91347;543;590;28901;59201;90370	cellular organisms;Bacteria;Proteobacteria;Gammaproteobacteria;Enterobacterales;Enterobacteriaceae;Salmonella;Salmonella enterica;Salmonella enterica subsp. enterica;Salmonella enterica subsp. enterica serovar Typhi	Bacteria	Bacteria	Proteobacteria	Gammaproteobacteria	Enterobacterales	Enterobacteriaceae	Salmonella	Salmonella enterica	WGS	10109	H58			MLST.Salmonella_enterica.1																Good	2015-06-13T00:00:00Z			PRJEB3215	SAMEA1929455	GCF_001174285.1	ERR360390,ERR360472	CJIW00000000		WGS
90371.3	Salmonella enterica subsp. enterica serovar Typhimurium strain FORC50		90371	131567;2;1224;1236;91347;543;590;28901;59201;90371	cellular organisms;Bacteria;Proteobacteria;Gammaproteobacteria;Enterobacterales;Enterobacteriaceae;Salmonella;Salmonella enterica;Salmonella enterica subsp. enterica;Salmonella enterica subsp. enterica serovar Typhimurium	Bacteria	Bacteria	Proteobacteria	Gammaproteobacteria	Enterobacterales	Enterobacteriaceae	Salmonella	Salmonella enterica	Complete	FORC50	Typhimurium			MLST.Salmonella_enterica.11																Good	2017-12-07T00:00:00Z			PRJNA357860	SAMN06161238	GCA_002813935.1		CP019383		Complete	PacBio	265.58x	SMRT Analysis v. 2.3.0
90371.5	Salmonella enterica subsp. enterica serovar Typhimurium NCCP16345		90371	131567;2;1224;1236;91347;543;590;28901;59201;90371	cellular organisms;Bacteria;Proteobacteria;Gammaproteobacteria;Enterobacterales;Enterobacteriaceae;Salmonella;Salmonella enterica;Salmonella enterica subsp. enterica;Salmonella enterica subsp. enterica serovar Typhimurium	Bacteria		Proteobacteria	Gammaproteobacteria	Enterobacterales	Enterobacteriaceae	Salmonella	Salmonella enterica	Complete	NCCP16345	Typhimurium			MLST.Salmonella_enterica.19																Good	2022-01-19T00:00:00Z			PRJNA692263	SAMN17319566	GCA_021513315.1		CP068696,CP068697		Complete	PacBio RSII; IonTorrent	341.0x	HGAP v. 3
90371.6	Salmonella enterica subsp. enterica serovar Typhimurium R18.0292		90371	131567;2;1224;1236;91347;543;590;28901;59201;90371	cellular organisms;Bacteria;Proteobacteria;Gammaproteobacteria;Enterobacterales;Enterobacteriaceae;Salmonella;Salmonella enterica;Salmonella enterica subsp. enterica;Salmonella enterica subsp. enterica serovar Typhimurium	Bacteria		Proteobacteria	Gammaproteobacteria	Enterobacterales	Enterobacteriaceae	Salmonella	Salmonella enterica	Complete	R18.0292	Typhimurium			MLST.Salmonella_enterica.19																Good	2022-07-14T00:00:00Z			PRJNA478278	SAMN21365150	GCA_024266225.1		CP100739,CP100743,CP100740,CP100742,CP100741		Complete	Illumina MiSeq; Oxford Nanopore MinION	329x	flye v. 2.9; trycycler v. 0.5.3; medaka
90371.6	Salmonella enterica subsp. enterica serovar Typhimurium R18.1932		90371	131567;2;1224;1236;91347;543;590;28901;59201;90371	cellular organisms;Bacteria;Proteobacteria;Gammaproteobacteria;Enterobacterales;Enterobacteriaceae;Salmonella;Salmonella enterica;Salmonella enterica subsp. enterica;Salmonella enterica subsp. enterica serovar Typhimurium	Bacteria		Proteobacteria	Gammaproteobacteria	Enterobacterales	Enterobacteriaceae	Salmonella	Salmonella enterica	Complete	R18.1932	Typhimurium			MLST.Salmonella_enterica.19																Good	2022-07-14T00:00:00Z			PRJNA478278	SAMN21365156	GCA_024266565.1		CP100732,CP100733,CP100735,CP100734		Complete	Illumina MiSeq; Oxford Nanopore MinION	311x	flye v. 2.9; trycycler v. 0.5.3; medaka
1.45465e+06	Salmonella enterica subsp. enterica serovar Typhimurium str. CDC 2009K-2059		1454645	131567;2;1224;1236;91347;543;590;28901;59201;90371;1454645	cellular organisms;Bacteria;Proteobacteria;Gammaproteobacteria;Enterobacterales;Enterobacteriaceae;Salmonella;Salmonella enterica;Salmonella enterica subsp. enterica;Salmonella enterica subsp. enterica serovar Typhimurium;Salmonella enterica subsp. enterica serovar Typhimurium str. CDC 2009K-2059	Bacteria	Bacteria	Proteobacteria	Gammaproteobacteria	Enterobacterales	Enterobacteriaceae	Salmonella	Salmonella enterica	Complete	CDC 2009K-2059	Typhimurium			MLST.Salmonella_enterica.19																Good	2016-04-19T00:00:00Z			PRJNA236714	SAMN02716878	GCF_001623775.1		CP014983		Complete	PacBio RS II C3 P5	147.03	Celera v. 7.0
1.45464e+06	Salmonella enterica subsp. enterica serovar Typhimurium str. CDC 2011K-0870		1454642	131567;2;1224;1236;91347;543;590;28901;59201;90371;1454642	cellular organisms;Bacteria;Proteobacteria;Gammaproteobacteria;Enterobacterales;Enterobacteriaceae;Salmonella;Salmonella enterica;Salmonella enterica subsp. enterica;Salmonella enterica subsp. enterica serovar Typhimurium;Salmonella enterica subsp. enterica serovar Typhimurium str. CDC 2011K-0870	Bacteria	Bacteria	Proteobacteria	Gammaproteobacteria	Enterobacterales	Enterobacteriaceae	Salmonella	Salmonella enterica	Complete	CDC 2011K-0870				MLST.Salmonella_enterica.19																Good	2015-04-20T00:00:00Z			PRJNA236711	SAMN02712200	GCF_000973645.1		CP007523		Complete	PacBio RS II C3 P5	complete: 22 X coverage : reads >= 8000	Celera Assembler v. 8.1
1.45464e+06	Salmonella enterica subsp. enterica serovar Typhimurium str. USDA-ARS-USMARC-1878		1454640	131567;2;1224;1236;91347;543;590;28901;59201;90371;1454640	cellular organisms;Bacteria;Proteobacteria;Gammaproteobacteria;Enterobacterales;Enterobacteriaceae;Salmonella;Salmonella enterica;Salmonella enterica subsp. enterica;Salmonella enterica subsp. enterica serovar Typhimurium;Salmonella enterica subsp. enterica serovar Typhimurium str. CDC H2662	Bacteria	Bacteria	Proteobacteria	Gammaproteobacteria	Enterobacterales	Enterobacteriaceae	Salmonella	Salmonella enterica	Complete	H2662-08-1997	Typhimurium			MLST.Salmonella_enterica.19																Good	2016-04-19T00:00:00Z			PRJNA236709	SAMN02716865	GCF_001623825.1		CP014979,CP014980		Complete	PacBio RS II C3 P5	152.44	Celera v. 7.0
1.45464e+06	Salmonella enterica subsp. enterica serovar Typhimurium str. USDA-ARS-USMARC-1906		1454644	131567;2;1224;1236;91347;543;590;28901;59201;90371;1454644	cellular organisms;Bacteria;Proteobacteria;Gammaproteobacteria;Enterobacterales;Enterobacteriaceae;Salmonella;Salmonella enterica;Salmonella enterica subsp. enterica;Salmonella enterica subsp. enterica serovar Typhimurium;Salmonella enterica subsp. enterica serovar Typhimurium str. CDC 2009K-1640	Bacteria	Bacteria	Proteobacteria	Gammaproteobacteria	Enterobacterales	Enterobacteriaceae	Salmonella	Salmonella enterica	Complete	CDC 2009K-1640	Typhimurium			MLST.Salmonella_enterica.19																Good	2016-04-19T00:00:00Z			PRJNA236713	SAMN02716877	GCF_001623805.1		CP014975,CP014976		Complete	PacBio RS II C3 P5	88.13	Celera v. 7.0
1.45464e+06	Salmonella enterica subsp. enterica serovar Typhimurium str. USDA-ARS-USMARC-1908		1454641	131567;2;1224;1236;91347;543;590;28901;59201;90371;1454641	cellular organisms;Bacteria;Proteobacteria;Gammaproteobacteria;Enterobacterales;Enterobacteriaceae;Salmonella;Salmonella enterica;Salmonella enterica subsp. enterica;Salmonella enterica subsp. enterica serovar Typhimurium;Salmonella enterica subsp. enterica serovar Typhimurium str. CDC 2010K-1587	Bacteria	Bacteria	Proteobacteria	Gammaproteobacteria	Enterobacterales	Enterobacteriaceae	Salmonella	Salmonella enterica	Complete	CDC 2010K-1587	Typhimurium			MLST.Salmonella_enterica.19																Good	2016-04-19T00:00:00Z			PRJNA236710	SAMN02716879	GCF_001623645.1		CP014965,CP014966		Complete	PacBio RS II C3 P5	122.88	Celera v. 7.0
1.45464e+06	Salmonella enterica subsp. enterica serovar Typhimurium str. USDA-ARS-USMARC-1910		1454643	131567;2;1224;1236;91347;543;590;28901;59201;90371;1454643	cellular organisms;Bacteria;Proteobacteria;Gammaproteobacteria;Enterobacterales;Enterobacteriaceae;Salmonella;Salmonella enterica;Salmonella enterica subsp. enterica;Salmonella enterica subsp. enterica serovar Typhimurium;Salmonella enterica subsp. enterica serovar Typhimurium str. CDC 2011K-1702	Bacteria	Bacteria	Proteobacteria	Gammaproteobacteria	Enterobacterales	Enterobacteriaceae	Salmonella	Salmonella enterica	Complete	CDC 2011K-1702	Typhimurium			MLST.Salmonella_enterica.19																Good	2016-04-19T00:00:00Z			PRJNA236712	SAMN02716880	GCF_001623685.1		CP014967,CP014968		Complete	PacBio RS II C3 P5	134.63	Celera v. 7.0
90371.3	Salmonella enterica subsp. enterica serovar Typhimurium strain 08-365-0802		90371	131567;2;1224;1236;91347;543;590;28901;59201;90371	cellular organisms;Bacteria;Proteobacteria;Gammaproteobacteria;Enterobacterales;Enterobacteriaceae;Salmonella;Salmonella enterica;Salmonella enterica subsp. enterica;Salmonella enterica subsp. enterica serovar Typhimurium	Bacteria	Bacteria	Proteobacteria	Gammaproteobacteria	Enterobacterales	Enterobacteriaceae	Salmonella	Salmonella enterica	Complete	PNCS014851	Typhimurium			MLST.Salmonella_enterica.19																Good	2019-04-14T00:00:00Z			PRJNA316728	SAMN11333145	GCA_004792435.1		CP038847,CP038848		Complete	Illumina MiSeq; Oxford Nanopore MiniION	100.0x	Unicyler v. 0.4.7
90371.4	Salmonella enterica subsp. enterica serovar Typhimurium strain 10ST07093		90371	131567;2;1224;1236;91347;543;590;28901;59201;90371	cellular organisms;Bacteria;Proteobacteria;Gammaproteobacteria;Enterobacterales;Enterobacteriaceae;Salmonella;Salmonella enterica;Salmonella enterica subsp. enterica;Salmonella enterica subsp. enterica serovar Typhimurium	Bacteria	Bacteria	Proteobacteria	Gammaproteobacteria	Enterobacterales	Enterobacteriaceae	Salmonella	Salmonella enterica	Complete	10ST07093	Typhimurium			MLST.Salmonella_enterica.19																Good	2019-06-20T00:00:00Z			PRJNA474402	SAMN09302771	GCA_006384195.1		CP029839,CP029837,CP029838		Complete	PacBio	176.0x	HGAP v. 3
90371.7	Salmonella enterica subsp. enterica serovar Typhimurium strain 138736		90371	131567;2;1224;1236;91347;543;590;28901;59201;90371	cellular organisms;Bacteria;Proteobacteria;Gammaproteobacteria;Enterobacterales;Enterobacteriaceae;Salmonella;Salmonella enterica;Salmonella enterica subsp. enterica;Salmonella enterica subsp. enterica serovar Typhimurium	Bacteria	Bacteria	Proteobacteria	Gammaproteobacteria	Enterobacterales	Enterobacteriaceae	Salmonella	Salmonella enterica	Complete	138736	Typhimurium			MLST.Salmonella_enterica.19																Good	2014-04-23T00:00:00Z			PRJNA242139	SAMN02692256	GCF_000636135.1		CP007581,CP007582		Complete	PacBio	55.0x	HGAP v. 2
90371.4	Salmonella enterica subsp. enterica serovar Typhimurium strain AUSMDU00010529		90371	131567;2;1224;1236;91347;543;590;28901;59201;90371	cellular organisms;Bacteria;Proteobacteria;Gammaproteobacteria;Enterobacterales;Enterobacteriaceae;Salmonella;Salmonella enterica;Salmonella enterica subsp. enterica;Salmonella enterica subsp. enterica serovar Typhimurium	Bacteria	Bacteria	Proteobacteria	Gammaproteobacteria	Enterobacterales	Enterobacteriaceae	Salmonella	Salmonella enterica	Complete	AUSMDU00010529	Typhimurium			MLST.Salmonella_enterica.19												mlst:ST19				Good	2019-11-17T00:00:00Z	33180013		PRJNA556438	SAMN13191647	GCA_009664595.1	SRS5709767	CP045949,CP045950,CP045951		Complete	llumina NextSeq500/550 or MiSeq	316x	de novo
90371.5	Salmonella enterica subsp. enterica serovar Typhimurium strain Blastoise		90371	131567;2;1224;1236;91347;543;590;28901;59201;90371	cellular organisms;Bacteria;Proteobacteria;Gammaproteobacteria;Enterobacterales;Enterobacteriaceae;Salmonella;Salmonella enterica;Salmonella enterica subsp. enterica;Salmonella enterica subsp. enterica serovar Typhimurium	Bacteria	null	Proteobacteria	Gammaproteobacteria	Enterobacterales	Enterobacteriaceae	Salmonella	Salmonella enterica	Complete	Blastoise	Typhimurium			MLST.Salmonella_enterica.19																Good	2021-11-02T00:00:00Z			PRJNA773208	SAMN22446292	GCA_020715445.1		CP085819		Complete	Oxford Nanopore GridION	248x	flye v. 2.8.3
90371.3	Salmonella enterica subsp. enterica serovar Typhimurium strain E2840153550		90371	131567;2;1224;1236;91347;543;590;28901;59201;90371	cellular organisms;Bacteria;Proteobacteria;Gammaproteobacteria;Enterobacterales;Enterobacteriaceae;Salmonella;Salmonella enterica;Salmonella enterica subsp. enterica;Salmonella enterica subsp. enterica serovar Typhimurium	Bacteria	Bacteria	Proteobacteria	Gammaproteobacteria	Enterobacterales	Enterobacteriaceae	Salmonella	Salmonella enterica	Complete	PNCS014879	Typhimurium			MLST.Salmonella_enterica.19																Good	2019-05-21T00:00:00Z			PRJNA316728	SAMN11333169	GCA_005537375.1		CP040321,CP040322,CP040323		Complete	Illumina MiSeq	100.0x	Unicycler v. 0.4.7
90371.3	Salmonella enterica subsp. enterica serovar Typhimurium strain FDAARGOS_321		90371	131567;2;1224;1236;91347;543;590;28901;59201;90371	cellular organisms;Bacteria;Proteobacteria;Gammaproteobacteria;Enterobacterales;Enterobacteriaceae;Salmonella;Salmonella enterica;Salmonella enterica subsp. enterica;Salmonella enterica subsp. enterica serovar Typhimurium	Bacteria	Bacteria	Proteobacteria	Gammaproteobacteria	Enterobacterales	Enterobacteriaceae	Salmonella	Salmonella enterica	Complete	FDAARGOS_321	Typhimurium			MLST.Salmonella_enterica.19													FDA:FDAARGOS_321			Good	2017-06-27T00:00:00Z			PRJNA231221	SAMN06173334	GCA_002209225.2		CP022070,CP022071,CP022072		Complete	PacBio	24.12x	CA v. 8.2
90371.4	Salmonella enterica subsp. enterica serovar Typhimurium strain NCCP 16207		90371	131567;2;1224;1236;91347;543;590;28901;59201;90371	cellular organisms;Bacteria;Proteobacteria;Gammaproteobacteria;Enterobacterales;Enterobacteriaceae;Salmonella;Salmonella enterica;Salmonella enterica subsp. enterica;Salmonella enterica subsp. enterica serovar Typhimurium	Bacteria	Bacteria	Proteobacteria	Gammaproteobacteria	Enterobacterales	Enterobacteriaceae	Salmonella	Salmonella enterica	Complete	NCCP 16207	Typhimurium			MLST.Salmonella_enterica.19													NCCP:16207			Good	2020-01-15T00:00:00Z			PRJNA556122	SAMN12340931	GCA_009884375.1		CP041976,CP041974,CP041975		Complete	IonTorrent; PacBio	324.0x	SPAdes v. 3.1
90371.5	Salmonella enterica subsp. enterica serovar Typhimurium strain R17.1451		90371	131567;2;1224;1236;91347;543;590;28901;59201;90371	cellular organisms;Bacteria;Proteobacteria;Gammaproteobacteria;Enterobacterales;Enterobacteriaceae;Salmonella;Salmonella enterica;Salmonella enterica subsp. enterica;Salmonella enterica subsp. enterica serovar Typhimurium	Bacteria	Bacteria	Proteobacteria	Gammaproteobacteria	Enterobacterales	Enterobacteriaceae	Salmonella	Salmonella enterica	Complete	R17.1451	Typhimurium			MLST.Salmonella_enterica.19																Good	2020-10-29T00:00:00Z			PRJNA478278	SAMN16450741	GCA_015074905.1		CP063294,CP063300,CP063296,CP063295,CP063299,CP063297,CP063298		Complete	Illumina MiSeq; Oxford Nanopore MinION	100.0x	Unicycler v. v0.4.6
90371.4	Salmonella enterica subsp. enterica serovar Typhimurium strain RM13672		90371	131567;2;1224;1236;91347;543;590;28901;59201;90371	cellular organisms;Bacteria;Proteobacteria;Gammaproteobacteria;Enterobacterales;Enterobacteriaceae;Salmonella;Salmonella enterica;Salmonella enterica subsp. enterica;Salmonella enterica subsp. enterica serovar Typhimurium	Bacteria	Bacteria	Proteobacteria	Gammaproteobacteria	Enterobacterales	Enterobacteriaceae	Salmonella	Salmonella enterica	Complete	RM13672	Typhimurium			MLST.Salmonella_enterica.19																Good	2020-01-12T00:00:00Z			PRJNA445323	SAMN08775946	GCA_009857075.1		CP047323,CP047324		Complete	Illumina MiSeq	43.0x	Geneious Reference Assembly v. 2019-01
90371.3	Salmonella enterica subsp. enterica serovar Typhimurium strain SAP17-7299		90371	131567;2;1224;1236;91347;543;590;28901;59201;90371	cellular organisms;Bacteria;Proteobacteria;Gammaproteobacteria;Enterobacterales;Enterobacteriaceae;Salmonella;Salmonella enterica;Salmonella enterica subsp. enterica;Salmonella enterica subsp. enterica serovar Typhimurium	Bacteria	Bacteria	Proteobacteria	Gammaproteobacteria	Enterobacterales	Enterobacteriaceae	Salmonella	Salmonella enterica	Complete	SAP17-7299	Typhimurium			MLST.Salmonella_enterica.19																Good	2019-05-29T00:00:00Z			PRJNA507262	SAMN11787766	GCA_005885895.1		CP040566,CP040567		Complete	PacBio	264x	HGAP v. 3
90371.3	Salmonella enterica subsp. enterica serovar Typhimurium strain SAP17-7699		90371	131567;2;1224;1236;91347;543;590;28901;59201;90371	cellular organisms;Bacteria;Proteobacteria;Gammaproteobacteria;Enterobacterales;Enterobacteriaceae;Salmonella;Salmonella enterica;Salmonella enterica subsp. enterica;Salmonella enterica subsp. enterica serovar Typhimurium	Bacteria	Bacteria	Proteobacteria	Gammaproteobacteria	Enterobacterales	Enterobacteriaceae	Salmonella	Salmonella enterica	Complete	SAP17-7699	Typhimurium			MLST.Salmonella_enterica.19																Good	2019-05-29T00:00:00Z			PRJNA507262	SAMN11787765	GCA_005885875.1		CP040564,CP040565		Complete	PacBio	230x	HGAP v. 3
90371.3	Salmonella enterica subsp. enterica serovar Typhimurium strain SAP17-8290		90371	131567;2;1224;1236;91347;543;590;28901;59201;90371	cellular organisms;Bacteria;Proteobacteria;Gammaproteobacteria;Enterobacterales;Enterobacteriaceae;Salmonella;Salmonella enterica;Salmonella enterica subsp. enterica;Salmonella enterica subsp. enterica serovar Typhimurium	Bacteria	Bacteria	Proteobacteria	Gammaproteobacteria	Enterobacterales	Enterobacteriaceae	Salmonella	Salmonella enterica	Complete	SAP17-8290	Typhimurium			MLST.Salmonella_enterica.19																Good	2019-05-29T00:00:00Z			PRJNA507262	SAMN11786967	GCA_005885935.1		CP040568,CP040569		Complete	PacBio	256x	HGAP v. 3
90371.4	Salmonella enterica subsp. enterica serovar Typhimurium strain ST53		90371	131567;2;1224;1236;91347;543;590;28901;59201;90371	cellular organisms;Bacteria;Proteobacteria;Gammaproteobacteria;Enterobacterales;Enterobacteriaceae;Salmonella;Salmonella enterica;Salmonella enterica subsp. enterica;Salmonella enterica subsp. enterica serovar Typhimurium	Bacteria	Bacteria	Proteobacteria	Gammaproteobacteria	Enterobacterales	Enterobacteriaceae	Salmonella	Salmonella enterica	Complete	ST53	Typhimurium			MLST.Salmonella_enterica.19																Good	2020-04-06T00:00:00Z			PRJNA615288	SAMN14450163	GCA_012049605.1		CP050745,CP050746,CP050747,CP050748,CP050749		Complete	Illumina MiSeq; Oxford Nanopore MiniION	76x	Unicycler v. 0.4.8
90371.2	Salmonella enterica subsp. enterica serovar Typhimurium strain ST931R		90371	131567;2;1224;1236;91347;543;590;28901;59201;90371	cellular organisms;Bacteria;Proteobacteria;Gammaproteobacteria;Enterobacterales;Enterobacteriaceae;Salmonella;Salmonella enterica;Salmonella enterica subsp. enterica;Salmonella enterica subsp. enterica serovar Typhimurium	Bacteria	Bacteria	Proteobacteria	Gammaproteobacteria	Enterobacterales	Enterobacteriaceae	Salmonella	Salmonella enterica	Complete	ST931R	Typhimurium			MLST.Salmonella_enterica.19																Good	2016-09-16T00:00:00Z			PRJNA327740	SAMN05356919	GCF_001729225.1		CP016385,CP016386,CP016387,CP016388,CP016389,CP016390		Complete	Illumina MiSeq	61x	Geneious de novo v. 6.7.1
90371.5	Salmonella enterica subsp. enterica serovar Typhimurium strain Wartortle		90371	131567;2;1224;1236;91347;543;590;28901;59201;90371	cellular organisms;Bacteria;Proteobacteria;Gammaproteobacteria;Enterobacterales;Enterobacteriaceae;Salmonella;Salmonella enterica;Salmonella enterica subsp. enterica;Salmonella enterica subsp. enterica serovar Typhimurium	Bacteria	null	Proteobacteria	Gammaproteobacteria	Enterobacterales	Enterobacteriaceae	Salmonella	Salmonella enterica	Complete	Wartortle	Typhimurium			MLST.Salmonella_enterica.19																Good	2021-11-02T00:00:00Z			PRJNA773208	SAMN22446291	GCA_020715485.1		CP085820		Complete	Oxford Nanopore GridION	164x	flye v. 2.8.3
90371.1	Salmonella enterica subsp. enterica serovar Typhimurium strain YU15		90371	131567;2;1224;1236;91347;543;590;28901;59201;90371	cellular organisms;Bacteria;Proteobacteria;Gammaproteobacteria;Enterobacterales;Enterobacteriaceae;Salmonella;Salmonella enterica;Salmonella enterica subsp. enterica;Salmonella enterica subsp. enterica serovar Typhimurium	Bacteria	Bacteria	Proteobacteria	Gammaproteobacteria	Enterobacterales	Enterobacteriaceae	Salmonella	Salmonella enterica	Complete	YU15	Typhimurium			MLST.Salmonella_enterica.19												genotype:ST19				Good	2016-02-26T00:00:00Z			PRJNA288151	SAMN03795199	GCF_001576255.1		CP014358,CP014359		Complete	PacBio RS	181x	HGAP2 v. 2.3.0.139497
1.62042e+06	Salmonella enterica subsp. enterica serovar Typhimurium var. 5- strain CFSAN067216		1620419	131567;2;1224;1236;91347;543;590;28901;59201;90371;1620419	cellular organisms;Bacteria;Proteobacteria;Gammaproteobacteria;Enterobacterales;Enterobacteriaceae;Salmonella;Salmonella enterica;Salmonella enterica subsp. enterica;Salmonella enterica subsp. enterica serovar Typhimurium;Salmonella enterica subsp. enterica serovar Typhimurium var. 5-	Bacteria	Bacteria	Proteobacteria	Gammaproteobacteria	Enterobacterales	Enterobacteriaceae	Salmonella	Salmonella enterica	Complete	CFSAN067216	Typhimurium var. 5-			MLST.Salmonella_enterica.19																Good	2018-12-31T00:00:00Z			PRJNA215355	SAMN08274661	GCA_003986675.1		CP028318,CP028319		Complete	PacBio	481.0x	HGAP v. 3.0
1.62042e+06	Salmonella enterica subsp. enterica serovar Typhimurium var. 5- strain CFSAN067217		1620419	131567;2;1224;1236;91347;543;590;28901;59201;90371;1620419	cellular organisms;Bacteria;Proteobacteria;Gammaproteobacteria;Enterobacterales;Enterobacteriaceae;Salmonella;Salmonella enterica;Salmonella enterica subsp. enterica;Salmonella enterica subsp. enterica serovar Typhimurium;Salmonella enterica subsp. enterica serovar Typhimurium var. 5-	Bacteria	Bacteria	Proteobacteria	Gammaproteobacteria	Enterobacterales	Enterobacteriaceae	Salmonella	Salmonella enterica	Complete	CFSAN067217	Typhimurium var. 5-			MLST.Salmonella_enterica.19																Good	2018-12-31T00:00:00Z			PRJNA215355	SAMN08737533	GCA_003986655.1		CP028314,CP028315,CP028316,CP028317		Complete	PacBio	421.0x	HGAP v. 3.0
90371.5	Salmonella enterica subsp. enterica serovar Typhimurium ZJUJY		90371	131567;2;1224;1236;91347;543;590;28901;59201;90371	cellular organisms;Bacteria;Proteobacteria;Gammaproteobacteria;Enterobacterales;Enterobacteriaceae;Salmonella;Salmonella enterica;Salmonella enterica subsp. enterica;Salmonella enterica subsp. enterica serovar Typhimurium	Bacteria		Proteobacteria	Gammaproteobacteria	Enterobacterales	Enterobacteriaceae	Salmonella	Salmonella enterica	Complete	ZJUJY	Typhimurium			MLST.Salmonella_enterica.19																Good	2022-01-10T00:00:00Z			PRJNA781809	SAMN23296620	GCA_021399255.1		CP090304		Complete	PacBio	100.0x	STADES v. 3.9.1
90370.6	Salmonella enterica subsp. enterica serovar Typhi S7		90370	131567;2;1224;1236;91347;543;590;28901;59201;90370	cellular organisms;Bacteria;Proteobacteria;Gammaproteobacteria;Enterobacterales;Enterobacteriaceae;Salmonella;Salmonella enterica;Salmonella enterica subsp. enterica;Salmonella enterica subsp. enterica serovar Typhi	Bacteria		Proteobacteria	Gammaproteobacteria	Enterobacterales	Enterobacteriaceae	Salmonella	Salmonella enterica	Complete	S7	Typhi			MLST.Salmonella_enterica.2																Good	2023-03-01T00:00:00Z			PRJNA910287	SAMN33346708			CP118536			Illumina NextSeq; Oxford Nanopore MiniION	420x	CANU v. 2.2
220342	Salmonella enterica subsp. enterica serovar Typhi str. CT18		220341	131567;2;1224;1236;91347;543;590;28901;59201;90370;220341	cellular organisms;Bacteria;Proteobacteria;Gammaproteobacteria;Enterobacterales;Enterobacteriaceae;Salmonella;Salmonella enterica;Salmonella enterica subsp. enterica;Salmonella enterica subsp. enterica serovar Typhi;Salmonella enterica subsp. enterica serovar Typhi str. CT18	Bacteria	Bacteria	Proteobacteria	Gammaproteobacteria	Enterobacterales	Enterobacteriaceae	Salmonella	Salmonella enterica	Complete	CT18	serovar Typhi			MLST.Salmonella_enterica.2																Good	2001-10-26T00:00:00Z	11677608		PRJNA236	SAMEA1705914	GCA_000195995.1		AL513382,AL513383,AL513384		Complete
90370.4	Salmonella enterica subsp. enterica serovar Typhi strain ISP2825		90370	131567;2;1224;1236;91347;543;590;28901;59201;90370	cellular organisms;Bacteria;Proteobacteria;Gammaproteobacteria;Enterobacterales;Enterobacteriaceae;Salmonella;Salmonella enterica;Salmonella enterica subsp. enterica;Salmonella enterica subsp. enterica serovar Typhi	Bacteria	Bacteria	Proteobacteria	Gammaproteobacteria	Enterobacterales	Enterobacteriaceae	Salmonella	Salmonella enterica	Complete	ISP2825	Typhi			MLST.Salmonella_enterica.2																Good	2021-08-17T00:00:00Z			PRJNA753482	SAMN20695325	GCA_019645915.1		CP080960		Complete	Oxford Nanopore MinION	511.0x	Flye v. v2.8.3-b1695; Racon v. v1.4.22;
90370.9	Salmonella enterica subsp. enterica serovar Typhi strain PM016/13		90370	131567;2;1224;1236;91347;543;590;28901;59201;90370	cellular organisms;Bacteria;Proteobacteria;Gammaproteobacteria;Enterobacterales;Enterobacteriaceae;Salmonella;Salmonella enterica;Salmonella enterica subsp. enterica;Salmonella enterica subsp. enterica serovar Typhi	Bacteria	Bacteria	Proteobacteria	Gammaproteobacteria	Enterobacterales	Enterobacteriaceae	Salmonella	Salmonella enterica	Complete	PM016/13	Typhi			MLST.Salmonella_enterica.2																Good	2015-11-24T00:00:00Z	26564032		PRJNA286155	SAMN03765654	GCA_001302605.1		CP012091		Complete	PacBio	256.0x	Celera Assembler v. HGAP.2
90370.1	Salmonella enterica subsp. enterica serovar Typhi strain 11110		90370	131567;2;1224;1236;91347;543;590;28901;59201;90370	cellular organisms;Bacteria;Proteobacteria;Gammaproteobacteria;Enterobacterales;Enterobacteriaceae;Salmonella;Salmonella enterica;Salmonella enterica subsp. enterica;Salmonella enterica subsp. enterica serovar Typhi	Bacteria	Bacteria	Proteobacteria	Gammaproteobacteria	Enterobacterales	Enterobacteriaceae	Salmonella	Salmonella enterica	WGS	11110				MLST.Salmonella_enterica.2																Good	2015-06-14T00:00:00Z			PRJEB3215	SAMEA1929436	GCF_001356735.1	ERR360395,ERR360477	CGNH00000000		WGS
90370.1	Salmonella enterica subsp. enterica serovar Typhi strain 3163		90370	131567;2;1224;1236;91347;543;590;28901;59201;90370	cellular organisms;Bacteria;Proteobacteria;Gammaproteobacteria;Enterobacterales;Enterobacteriaceae;Salmonella;Salmonella enterica;Salmonella enterica subsp. enterica;Salmonella enterica subsp. enterica serovar Typhi	Bacteria	Bacteria	Proteobacteria	Gammaproteobacteria	Enterobacterales	Enterobacteriaceae	Salmonella	Salmonella enterica	WGS	3163				MLST.Salmonella_enterica.2																Good	2015-06-14T00:00:00Z			PRJEB3215	SAMEA1929442	GCF_001356775.1	ERR360382,ERR360464	CGMQ00000000		WGS
90370.1	Salmonella enterica subsp. enterica serovar Typhi strain 7415		90370	131567;2;1224;1236;91347;543;590;28901;59201;90370	cellular organisms;Bacteria;Proteobacteria;Gammaproteobacteria;Enterobacterales;Enterobacteriaceae;Salmonella;Salmonella enterica;Salmonella enterica subsp. enterica;Salmonella enterica subsp. enterica serovar Typhi	Bacteria	Bacteria	Proteobacteria	Gammaproteobacteria	Enterobacterales	Enterobacteriaceae	Salmonella	Salmonella enterica	WGS	7415				MLST.Salmonella_enterica.2																Good	2015-06-14T00:00:00Z			PRJEB3215	SAMEA1929453	GCF_001356815.1	ERR360400,ERR360482	CIGZ00000000		WGS
90370.1	Salmonella enterica subsp. enterica serovar Typhi strain 11193		90370	131567;2;1224;1236;91347;543;590;28901;59201;90370	cellular organisms;Bacteria;Proteobacteria;Gammaproteobacteria;Enterobacterales;Enterobacteriaceae;Salmonella;Salmonella enterica;Salmonella enterica subsp. enterica;Salmonella enterica subsp. enterica serovar Typhi	Bacteria	Bacteria	Proteobacteria	Gammaproteobacteria	Enterobacterales	Enterobacteriaceae	Salmonella	Salmonella enterica	WGS	11193				MLST.Salmonella_enterica.2																Good	2015-06-14T00:00:00Z			PRJEB3215	SAMEA1929456	GCF_001356835.1	ERR360383,ERR360465	CGMY00000000		WGS
90370.1	Salmonella enterica subsp. enterica serovar Typhi strain 20911		90370	131567;2;1224;1236;91347;543;590;28901;59201;90370	cellular organisms;Bacteria;Proteobacteria;Gammaproteobacteria;Enterobacterales;Enterobacteriaceae;Salmonella;Salmonella enterica;Salmonella enterica subsp. enterica;Salmonella enterica subsp. enterica serovar Typhi	Bacteria	Bacteria	Proteobacteria	Gammaproteobacteria	Enterobacterales	Enterobacteriaceae	Salmonella	Salmonella enterica	WGS	20911				MLST.Salmonella_enterica.2																Good	2015-06-13T00:00:00Z			PRJEB3215	SAMEA1929462	GCF_001356875.1	ERR360391,ERR360473	CGUJ00000000		WGS
90370.1	Salmonella enterica subsp. enterica serovar Typhi strain 17311		90370	131567;2;1224;1236;91347;543;590;28901;59201;90370	cellular organisms;Bacteria;Proteobacteria;Gammaproteobacteria;Enterobacterales;Enterobacteriaceae;Salmonella;Salmonella enterica;Salmonella enterica subsp. enterica;Salmonella enterica subsp. enterica serovar Typhi	Bacteria	Bacteria	Proteobacteria	Gammaproteobacteria	Enterobacterales	Enterobacteriaceae	Salmonella	Salmonella enterica	WGS	17311				MLST.Salmonella_enterica.2																Good	2015-06-14T00:00:00Z			PRJEB3215	SAMEA1929459	GCF_001356855.1	ERR360371,ERR360453	CGOB00000000		WGS
90370.1	Salmonella enterica subsp. enterica serovar Typhi strain ERL11299		90370	131567;2;1224;1236;91347;543;590;28901;59201;90370	cellular organisms;Bacteria;Proteobacteria;Gammaproteobacteria;Enterobacterales;Enterobacteriaceae;Salmonella;Salmonella enterica;Salmonella enterica subsp. enterica;Salmonella enterica subsp. enterica serovar Typhi	Bacteria	Bacteria	Proteobacteria	Gammaproteobacteria	Enterobacterales	Enterobacteriaceae	Salmonella	Salmonella enterica	WGS	ERL11299				MLST.Salmonella_enterica.2																Good	2015-06-14T00:00:00Z			PRJEB3215	SAMEA2072816	GCF_001093825.1	ERR343314,ERR343409	CIXX00000000		WGS
90370.2	Salmonella enterica subsp. enterica serovar Typhi strain 200		90370	131567;2;1224;1236;91347;543;590;28901;59201;90370	cellular organisms;Bacteria;Proteobacteria;Gammaproteobacteria;Enterobacterales;Enterobacteriaceae;Salmonella;Salmonella enterica;Salmonella enterica subsp. enterica;Salmonella enterica subsp. enterica serovar Typhi	Bacteria	Bacteria	Proteobacteria	Gammaproteobacteria	Enterobacterales	Enterobacteriaceae	Salmonella	Salmonella enterica	WGS	200				MLST.Salmonella_enterica.2																Good	2015-06-13T00:00:00Z			PRJEB3215	SAMEA1929433	GCF_001085605.1	ERR360380,ERR360462	CJIN00000000		WGS
90370.2	Salmonella enterica subsp. enterica serovar Typhi strain 6289		90370	131567;2;1224;1236;91347;543;590;28901;59201;90370	cellular organisms;Bacteria;Proteobacteria;Gammaproteobacteria;Enterobacterales;Enterobacteriaceae;Salmonella;Salmonella enterica;Salmonella enterica subsp. enterica;Salmonella enterica subsp. enterica serovar Typhi	Bacteria	Bacteria	Proteobacteria	Gammaproteobacteria	Enterobacterales	Enterobacteriaceae	Salmonella	Salmonella enterica	WGS	6289				MLST.Salmonella_enterica.2																Good	2015-06-13T00:00:00Z			PRJEB3215	SAMEA1929452	GCF_001095965.1	ERR360384,ERR360466	CJIU00000000		WGS
90370.2	Salmonella enterica subsp. enterica serovar Typhi strain 8		90370	131567;2;1224;1236;91347;543;590;28901;59201;90370	cellular organisms;Bacteria;Proteobacteria;Gammaproteobacteria;Enterobacterales;Enterobacteriaceae;Salmonella;Salmonella enterica;Salmonella enterica subsp. enterica;Salmonella enterica subsp. enterica serovar Typhi	Bacteria	Bacteria	Proteobacteria	Gammaproteobacteria	Enterobacterales	Enterobacteriaceae	Salmonella	Salmonella enterica	WGS	8	Typhi			MLST.Salmonella_enterica.2																Good	2018-03-16T00:00:00Z			PRJNA422033	SAMN08195667	GCA_003005875.1		PJSD00000000		WGS	Illumina HiSeq	230x	Edena v. 3
90370.2	Salmonella enterica subsp. enterica serovar Typhi strain 2064		90370	131567;2;1224;1236;91347;543;590;28901;59201;90370	cellular organisms;Bacteria;Proteobacteria;Gammaproteobacteria;Enterobacterales;Enterobacteriaceae;Salmonella;Salmonella enterica;Salmonella enterica subsp. enterica;Salmonella enterica subsp. enterica serovar Typhi	Bacteria	Bacteria	Proteobacteria	Gammaproteobacteria	Enterobacterales	Enterobacteriaceae	Salmonella	Salmonella enterica	WGS	2064				MLST.Salmonella_enterica.2																Good	2015-06-13T00:00:00Z			PRJEB3215	SAMEA1929438	GCF_001103485.1	ERR360385,ERR360467	CJIS00000000		WGS
90370.4	Salmonella enterica subsp. enterica serovar Typhi strain 820		90370	131567;2;1224;1236;91347;543;590;28901;59201;90370	cellular organisms;Bacteria;Proteobacteria;Gammaproteobacteria;Enterobacterales;Enterobacteriaceae;Salmonella;Salmonella enterica;Salmonella enterica subsp. enterica;Salmonella enterica subsp. enterica serovar Typhi	Bacteria	Bacteria	Proteobacteria	Gammaproteobacteria	Enterobacterales	Enterobacteriaceae	Salmonella	Salmonella enterica	WGS	820				MLST.Salmonella_enterica.2																Good	2015-06-14T00:00:00Z			PRJEB3215	SAMEA1929454	GCF_001114945.1	ERR360367,ERR360449	CJIL00000000		WGS
90370.4	Salmonella enterica subsp. enterica serovar Typhi strain CFSAN059649		90370	131567;2;1224;1236;91347;543;590;28901;59201;90370	cellular organisms;Bacteria;Proteobacteria;Gammaproteobacteria;Enterobacterales;Enterobacteriaceae;Salmonella;Salmonella enterica;Salmonella enterica subsp. enterica;Salmonella enterica subsp. enterica serovar Typhi	Bacteria	Bacteria	Proteobacteria	Gammaproteobacteria	Enterobacterales	Enterobacteriaceae	Salmonella	Salmonella enterica	WGS	CFSAN059649	Typhi			MLST.Salmonella_enterica.2																Good	1900-01-01T00:00:00Z			PRJNA342326	SAMN10086693	GCA_014840755.1		JACYPY000000000		WGS	Illumina MiSeq	74x	shovill v. 0.9.0
90370.4	Salmonella enterica subsp. enterica serovar Typhi strain 16637		90370	131567;2;1224;1236;91347;543;590;28901;59201;90370	cellular organisms;Bacteria;Proteobacteria;Gammaproteobacteria;Enterobacterales;Enterobacteriaceae;Salmonella;Salmonella enterica;Salmonella enterica subsp. enterica;Salmonella enterica subsp. enterica serovar Typhi	Bacteria	Bacteria	Proteobacteria	Gammaproteobacteria	Enterobacterales	Enterobacteriaceae	Salmonella	Salmonella enterica	WGS	16637				MLST.Salmonella_enterica.2																Good	2015-06-14T00:00:00Z			PRJEB3215	SAMEA1929458	GCF_001117685.1	ERR360374,ERR360456	CJKB00000000		WGS
90370.5	Salmonella enterica subsp. enterica serovar Typhi strain 21669		90370	131567;2;1224;1236;91347;543;590;28901;59201;90370	cellular organisms;Bacteria;Proteobacteria;Gammaproteobacteria;Enterobacterales;Enterobacteriaceae;Salmonella;Salmonella enterica;Salmonella enterica subsp. enterica;Salmonella enterica subsp. enterica serovar Typhi	Bacteria	Bacteria	Proteobacteria	Gammaproteobacteria	Enterobacterales	Enterobacteriaceae	Salmonella	Salmonella enterica	WGS	21669				MLST.Salmonella_enterica.2																Good	2015-06-13T00:00:00Z			PRJEB3215	SAMEA1929464	GCF_001126705.1	ERR360393,ERR360475	CJIY00000000		WGS
90370.6	Salmonella enterica subsp. enterica serovar Typhi strain 2439		90370	131567;2;1224;1236;91347;543;590;28901;59201;90370	cellular organisms;Bacteria;Proteobacteria;Gammaproteobacteria;Enterobacterales;Enterobacteriaceae;Salmonella;Salmonella enterica;Salmonella enterica subsp. enterica;Salmonella enterica subsp. enterica serovar Typhi	Bacteria	Bacteria	Proteobacteria	Gammaproteobacteria	Enterobacterales	Enterobacteriaceae	Salmonella	Salmonella enterica	WGS	2439				MLST.Salmonella_enterica.2																Good	2015-06-13T00:00:00Z			PRJEB3215	SAMEA1929440	GCF_001146045.1	ERR360378,ERR360460	CJIP00000000		WGS
90370.7	Salmonella enterica subsp. enterica serovar Typhi strain 3802		90370	131567;2;1224;1236;91347;543;590;28901;59201;90370	cellular organisms;Bacteria;Proteobacteria;Gammaproteobacteria;Enterobacterales;Enterobacteriaceae;Salmonella;Salmonella enterica;Salmonella enterica subsp. enterica;Salmonella enterica subsp. enterica serovar Typhi	Bacteria	Bacteria	Proteobacteria	Gammaproteobacteria	Enterobacterales	Enterobacteriaceae	Salmonella	Salmonella enterica	WGS	3802				MLST.Salmonella_enterica.2																Good	2015-06-13T00:00:00Z			PRJEB3215	SAMEA1929449	GCF_001149025.1	ERR360373,ERR360455	CJJY00000000		WGS
90370.8	Salmonella enterica subsp. enterica serovar Typhi strain 3657		90370	131567;2;1224;1236;91347;543;590;28901;59201;90370	cellular organisms;Bacteria;Proteobacteria;Gammaproteobacteria;Enterobacterales;Enterobacteriaceae;Salmonella;Salmonella enterica;Salmonella enterica subsp. enterica;Salmonella enterica subsp. enterica serovar Typhi	Bacteria	Bacteria	Proteobacteria	Gammaproteobacteria	Enterobacterales	Enterobacteriaceae	Salmonella	Salmonella enterica	WGS	3657				MLST.Salmonella_enterica.2																Good	2015-06-13T00:00:00Z			PRJEB3215	SAMEA1929446	GCF_001158585.1	ERR360369,ERR360451	CJIZ00000000		WGS
90370.8	Salmonella enterica subsp. enterica serovar Typhi strain 20753		90370	131567;2;1224;1236;91347;543;590;28901;59201;90370	cellular organisms;Bacteria;Proteobacteria;Gammaproteobacteria;Enterobacterales;Enterobacteriaceae;Salmonella;Salmonella enterica;Salmonella enterica subsp. enterica;Salmonella enterica subsp. enterica serovar Typhi	Bacteria	Bacteria	Proteobacteria	Gammaproteobacteria	Enterobacterales	Enterobacteriaceae	Salmonella	Salmonella enterica	WGS	20753				MLST.Salmonella_enterica.2																Good	2015-06-13T00:00:00Z			PRJEB3215	SAMEA1929461	GCF_001159465.1	ERR360381,ERR360463	CJIQ00000000		WGS
90370.8	Salmonella enterica subsp. enterica serovar Typhi strain 18763		90370	131567;2;1224;1236;91347;543;590;28901;59201;90370	cellular organisms;Bacteria;Proteobacteria;Gammaproteobacteria;Enterobacterales;Enterobacteriaceae;Salmonella;Salmonella enterica;Salmonella enterica subsp. enterica;Salmonella enterica subsp. enterica serovar Typhi	Bacteria	Bacteria	Proteobacteria	Gammaproteobacteria	Enterobacterales	Enterobacteriaceae	Salmonella	Salmonella enterica	WGS	18763				MLST.Salmonella_enterica.2																Good	2015-06-14T00:00:00Z			PRJEB3215	SAMEA1929460	GCF_001160705.1	ERR360372,ERR360454	CJJT00000000		WGS
90370.8	Salmonella enterica subsp. enterica serovar Typhi strain 5504		90370	131567;2;1224;1236;91347;543;590;28901;59201;90370	cellular organisms;Bacteria;Proteobacteria;Gammaproteobacteria;Enterobacterales;Enterobacteriaceae;Salmonella;Salmonella enterica;Salmonella enterica subsp. enterica;Salmonella enterica subsp. enterica serovar Typhi	Bacteria	Bacteria	Proteobacteria	Gammaproteobacteria	Enterobacterales	Enterobacteriaceae	Salmonella	Salmonella enterica	WGS	5504				MLST.Salmonella_enterica.2																Good	2015-06-13T00:00:00Z			PRJEB3215	SAMEA1929451	GCF_001165305.1	ERR360368,ERR360450	CJIR00000000		WGS
90371.9	Salmonella enterica subsp. enterica serovar Typhimurium strain 33676		90371	131567;2;1224;1236;91347;543;590;28901;59201;90371	cellular organisms;Bacteria;Proteobacteria;Gammaproteobacteria;Enterobacterales;Enterobacteriaceae;Salmonella;Salmonella enterica;Salmonella enterica subsp. enterica;Salmonella enterica subsp. enterica serovar Typhimurium	Bacteria	Bacteria	Proteobacteria	Gammaproteobacteria	Enterobacterales	Enterobacteriaceae	Salmonella	Salmonella enterica	Complete	33676	Typhimurium			MLST.Salmonella_enterica.213												genotype:ST213				Good	2015-09-17T00:00:00Z			PRJNA288148	SAMN03795193	GCF_001293505.1		CP012681,CP012683,CP012684,CP012682		Complete	PacBio RS	119x	HGAP2 v. 2.3.0.139497
90371.4	Salmonella enterica subsp. enterica serovar Typhimurium strain YU07-18		90371	131567;2;1224;1236;91347;543;590;28901;59201;90371	cellular organisms;Bacteria;Proteobacteria;Gammaproteobacteria;Enterobacterales;Enterobacteriaceae;Salmonella;Salmonella enterica;Salmonella enterica subsp. enterica;Salmonella enterica subsp. enterica serovar Typhimurium	Bacteria	Bacteria	Proteobacteria	Gammaproteobacteria	Enterobacterales	Enterobacteriaceae	Salmonella	Salmonella enterica	Complete	YU07-18	Typhimurium			MLST.Salmonella_enterica.213												genotype:ST213				Good	2020-03-16T00:00:00Z			PRJNA491754	SAMN10076457	GCA_011304815.1		CP035547,CP035551,CP035549,CP035550,CP035548		Complete	Oxford Nanopore MiniION	295x	unicycler v. 0.4.5
90370.2	Salmonella enterica subsp. enterica serovar Typhi strain 3164		90370	131567;2;1224;1236;91347;543;590;28901;59201;90370	cellular organisms;Bacteria;Proteobacteria;Gammaproteobacteria;Enterobacterales;Enterobacteriaceae;Salmonella;Salmonella enterica;Salmonella enterica subsp. enterica;Salmonella enterica subsp. enterica serovar Typhi	Bacteria	Bacteria	Proteobacteria	Gammaproteobacteria	Enterobacterales	Enterobacteriaceae	Salmonella	Salmonella enterica	WGS	3164				MLST.Salmonella_enterica.2209																Good	2015-06-14T00:00:00Z			PRJEB3215	SAMEA1929443	GCF_001095305.1	ERR360397,ERR360479	CJJB00000000		WGS
90370.7	Salmonella enterica subsp. enterica serovar Typhi strain 4180		90370	131567;2;1224;1236;91347;543;590;28901;59201;90370	cellular organisms;Bacteria;Proteobacteria;Gammaproteobacteria;Enterobacterales;Enterobacteriaceae;Salmonella;Salmonella enterica;Salmonella enterica subsp. enterica;Salmonella enterica subsp. enterica serovar Typhi	Bacteria	Bacteria	Proteobacteria	Gammaproteobacteria	Enterobacterales	Enterobacteriaceae	Salmonella	Salmonella enterica	WGS	4180				MLST.Salmonella_enterica.2209																Good	2015-06-14T00:00:00Z			PRJEB3215	SAMEA1929450	GCF_001153605.1	ERR360387,ERR360469	CJIT00000000		WGS
90371.3	Salmonella enterica subsp. enterica serovar Typhimurium strain SAP17-7399		90371	131567;2;1224;1236;91347;543;590;28901;59201;90371	cellular organisms;Bacteria;Proteobacteria;Gammaproteobacteria;Enterobacterales;Enterobacteriaceae;Salmonella;Salmonella enterica;Salmonella enterica subsp. enterica;Salmonella enterica subsp. enterica serovar Typhimurium	Bacteria	Bacteria	Proteobacteria	Gammaproteobacteria	Enterobacterales	Enterobacteriaceae	Salmonella	Salmonella enterica	Complete	SAP17-7399	Typhimurium			MLST.Salmonella_enterica.2210																Good	2019-05-29T00:00:00Z			PRJNA507262	SAMN11787767	GCA_005885855.1		CP040562,CP040563		Complete	PacBio	456x	HGAP v. 3
90371.3	Salmonella enterica subsp. enterica serovar Typhimurium strain FORC88		90371	131567;2;1224;1236;91347;543;590;28901;59201;90371	cellular organisms;Bacteria;Proteobacteria;Gammaproteobacteria;Enterobacterales;Enterobacteriaceae;Salmonella;Salmonella enterica;Salmonella enterica subsp. enterica;Salmonella enterica subsp. enterica serovar Typhimurium	Bacteria	Bacteria	Proteobacteria	Gammaproteobacteria	Enterobacterales	Enterobacteriaceae	Salmonella	Salmonella enterica	Complete	FORC88	Typhimurium			MLST.Salmonella_enterica.23																Good	2019-05-06T00:00:00Z			PRJNA450526	SAMN08944422	GCA_005166225.1		CP029029		Complete	PacBio	350x	SMRT Analysis v. 2. 3. 0
90371.3	Salmonella enterica subsp. enterica serovar Typhimurium strain FORC58		90371	131567;2;1224;1236;91347;543;590;28901;59201;90371	cellular organisms;Bacteria;Proteobacteria;Gammaproteobacteria;Enterobacterales;Enterobacteriaceae;Salmonella;Salmonella enterica;Salmonella enterica subsp. enterica;Salmonella enterica subsp. enterica serovar Typhimurium	Bacteria	Bacteria	Proteobacteria	Gammaproteobacteria	Enterobacterales	Enterobacteriaceae	Salmonella	Salmonella enterica	Complete	FORC58	Typhimurium			MLST.Salmonella_enterica.27																Good	2018-04-03T00:00:00Z			PRJNA380989	SAMN06660623	GCA_003031835.1		CP020565		Complete	PacBio	282.39x	SMRT Analysis v. 2.3.0
90371.1	Salmonella enterica subsp. enterica serovar Typhimurium strain SO2		90371	131567;2;1224;1236;91347;543;590;28901;59201;90371	cellular organisms;Bacteria;Proteobacteria;Gammaproteobacteria;Enterobacterales;Enterobacteriaceae;Salmonella;Salmonella enterica;Salmonella enterica subsp. enterica;Salmonella enterica subsp. enterica serovar Typhimurium	Bacteria	Bacteria	Proteobacteria	Gammaproteobacteria	Enterobacterales	Enterobacteriaceae	Salmonella	Salmonella enterica	Complete	SO2	Typhimurium			MLST.Salmonella_enterica.302												genotype:ST302				Good	2016-02-26T00:00:00Z			PRJNA288330	SAMN03798428	GCF_001576275.1		CP014356,CP014357		Complete	PacBio RS	175x	HGAP2 v. 2.3.0.139497
90371.1	Salmonella enterica subsp. enterica serovar Typhimurium strain SOHS 02-68		90371	131567;2;1224;1236;91347;543;590;28901;59201;90371	cellular organisms;Bacteria;Proteobacteria;Gammaproteobacteria;Enterobacterales;Enterobacteriaceae;Salmonella;Salmonella enterica;Salmonella enterica subsp. enterica;Salmonella enterica subsp. enterica serovar Typhimurium	Bacteria	Bacteria	Proteobacteria	Gammaproteobacteria	Enterobacterales	Enterobacteriaceae	Salmonella	Salmonella enterica	Complete	SOHS 02-68	Typhimurium			MLST.Salmonella_enterica.302												genotype:ST302				Good	2016-02-26T00:00:00Z			PRJNA304181	SAMN04296382	GCF_001577505.1		CP014536,CP014537		Complete	PacBio RS and Illumina HiSeq	missing	HGAP2 v. 2.3.0.139497
90371.3	Salmonella enterica subsp. enterica serovar Typhimurium strain B3589		90371	131567;2;1224;1236;91347;543;590;28901;59201;90371	cellular organisms;Bacteria;Proteobacteria;Gammaproteobacteria;Enterobacterales;Enterobacteriaceae;Salmonella;Salmonella enterica;Salmonella enterica subsp. enterica;Salmonella enterica subsp. enterica serovar Typhimurium	Bacteria	Bacteria	Proteobacteria	Gammaproteobacteria	Enterobacterales	Enterobacteriaceae	Salmonella	Salmonella enterica	Complete	B3589	Typhimurium			MLST.Salmonella_enterica.313												genotype:ST313				Good	2019-01-15T00:00:00Z			PRJNA513917	SAMN10716141	GCA_004022525.1		CP034968,CP034969		Complete	IonTorrent; Oxford Nanopore MiniION	54.0x	Canu v. 1.7; Unicycler hybrid v. 0.4.6
90371.5	Salmonella enterica subsp. enterica serovar Typhimurium strain BKQZM9		90371	131567;2;1224;1236;91347;543;590;28901;59201;90371	cellular organisms;Bacteria;Proteobacteria;Gammaproteobacteria;Enterobacterales;Enterobacteriaceae;Salmonella;Salmonella enterica;Salmonella enterica subsp. enterica;Salmonella enterica subsp. enterica serovar Typhimurium	Bacteria	Bacteria	Proteobacteria	Gammaproteobacteria	Enterobacterales	Enterobacteriaceae	Salmonella	Salmonella enterica	Complete	BKQZM9	Typhimurium			MLST.Salmonella_enterica.313																Good	2020-08-19T00:00:00Z			PRJNA656707	SAMN15796617	GCA_014250355.1		CP060169,CP060171,CP060170		Complete	Illumina HiSeq 4000; Oxford Nanopore	200.0x	Unicycler v. v0.4.4
90371.3	Salmonella enterica subsp. enterica serovar Typhimurium strain D23580		90371	131567;2;1224;1236;91347;543;590;28901;59201;90371	cellular organisms;Bacteria;Proteobacteria;Gammaproteobacteria;Enterobacterales;Enterobacteriaceae;Salmonella;Salmonella enterica;Salmonella enterica subsp. enterica;Salmonella enterica subsp. enterica serovar Typhimurium	Bacteria	Bacteria	Proteobacteria	Gammaproteobacteria	Enterobacterales	Enterobacteriaceae	Salmonella	Salmonella enterica	Complete	D23580	serovar Typhimurium			MLST.Salmonella_enterica.313																Good	2018-09-09T00:00:00Z			PRJEB28511	SAMEA4886686	GCA_900538085.1		LS997973,LS997975,LS997976,LS997977,LS997974		Complete
90371.5	Salmonella enterica subsp. enterica serovar Typhimurium strain D37712		90371	131567;2;1224;1236;91347;543;590;28901;59201;90371	cellular organisms;Bacteria;Proteobacteria;Gammaproteobacteria;Enterobacterales;Enterobacteriaceae;Salmonella;Salmonella enterica;Salmonella enterica subsp. enterica;Salmonella enterica subsp. enterica serovar Typhimurium	Bacteria	Bacteria	Proteobacteria	Gammaproteobacteria	Enterobacterales	Enterobacteriaceae	Salmonella	Salmonella enterica	Complete	D37712	Typhimurium			MLST.Salmonella_enterica.313																Good	2020-08-19T00:00:00Z			PRJNA656698	SAMN15795869	GCA_014250335.1		CP060165,CP060168,CP060167,CP060166		Complete	PacBio Sequel; Illumina HiSeq	200.0x	Unicycler v. v0.4.7
90371.3	Salmonella enterica subsp. enterica serovar Typhimurium strain UGA14		90371	131567;2;1224;1236;91347;543;590;28901;59201;90371	cellular organisms;Bacteria;Proteobacteria;Gammaproteobacteria;Enterobacterales;Enterobacteriaceae;Salmonella;Salmonella enterica;Salmonella enterica subsp. enterica;Salmonella enterica subsp. enterica serovar Typhimurium	Bacteria	Bacteria	Proteobacteria	Gammaproteobacteria	Enterobacterales	Enterobacteriaceae	Salmonella	Salmonella enterica	Complete	UGA14	Typhimurium			MLST.Salmonella_enterica.313																Good	2018-06-06T00:00:00Z			PRJNA387603	SAMN07159261	GCA_003194225.1		CP021462,CP021463,CP021464,CP021465,CP021466		Complete	Illumina HiSeq; PacBio	389.0x	Velvet v. 1.2.08; IDBA v. 1.1.0; Phrap v.
90371.6	Salmonella enterica subsp. enterica serovar Typhimurium 1104-65		90371	131567;2;1224;1236;91347;543;590;28901;59201;90371	cellular organisms;Bacteria;Proteobacteria;Gammaproteobacteria;Enterobacterales;Enterobacteriaceae;Salmonella;Salmonella enterica;Salmonella enterica subsp. enterica;Salmonella enterica subsp. enterica serovar Typhimurium	Bacteria		Proteobacteria	Gammaproteobacteria	Enterobacterales	Enterobacteriaceae	Salmonella	Salmonella enterica	Complete	1104-65	Typhimurium			MLST.Salmonella_enterica.34																Good	2022-11-05T00:00:00Z			PRJNA884869	SAMN31056807	GCA_026013315.1		CP110201		Complete	Oxford Nanopore PromethION	110.0x	unicycler v. 0.4.8
90371.6	Salmonella enterica subsp. enterica serovar Typhimurium 1104-75		90371	131567;2;1224;1236;91347;543;590;28901;59201;90371	cellular organisms;Bacteria;Proteobacteria;Gammaproteobacteria;Enterobacterales;Enterobacteriaceae;Salmonella;Salmonella enterica;Salmonella enterica subsp. enterica;Salmonella enterica subsp. enterica serovar Typhimurium	Bacteria		Proteobacteria	Gammaproteobacteria	Enterobacterales	Enterobacteriaceae	Salmonella	Salmonella enterica	Complete	1104-75	Typhimurium			MLST.Salmonella_enterica.34																Good	2022-11-05T00:00:00Z			PRJNA884865	SAMN31055796	GCA_026013295.1		CP110198,CP110199,CP110200		Complete	Oxford Nanopore PromethION	110.0x	unicycler v. 0.4.8
90371.6	Salmonella enterica subsp. enterica serovar Typhimurium R15.0430		90371	131567;2;1224;1236;91347;543;590;28901;59201;90371	cellular organisms;Bacteria;Proteobacteria;Gammaproteobacteria;Enterobacterales;Enterobacteriaceae;Salmonella;Salmonella enterica;Salmonella enterica subsp. enterica;Salmonella enterica subsp. enterica serovar Typhimurium	Bacteria		Proteobacteria	Gammaproteobacteria	Enterobacterales	Enterobacteriaceae	Salmonella	Salmonella enterica	Complete	R15.0430	Typhimurium			MLST.Salmonella_enterica.34																Good	2023-01-19T00:00:00Z			PRJNA478278	SAMN10425227			CP115834,CP115836,CP115835			Illumina MiSeq; Oxford Nanopore MinION	171.0x	unicycler v. 0.4.8; polca v. 4.0.5;
90371.6	Salmonella enterica subsp. enterica serovar Typhimurium R17.5474		90371	131567;2;1224;1236;91347;543;590;28901;59201;90371	cellular organisms;Bacteria;Proteobacteria;Gammaproteobacteria;Enterobacterales;Enterobacteriaceae;Salmonella;Salmonella enterica;Salmonella enterica subsp. enterica;Salmonella enterica subsp. enterica serovar Typhimurium	Bacteria		Proteobacteria	Gammaproteobacteria	Enterobacterales	Enterobacteriaceae	Salmonella	Salmonella enterica	Complete	R17.5474	Typhimurium			MLST.Salmonella_enterica.34																Good	2022-07-14T00:00:00Z			PRJNA478278	SAMN21365146	GCA_024266445.1		CP100715,CP100716,CP100717		Complete	Illumina MiSeq; Oxford Nanopore MinION	490x	flye v. 2.9; trycycler v. 0.5.3; medaka
90371.6	Salmonella enterica subsp. enterica serovar Typhimurium R18.0409		90371	131567;2;1224;1236;91347;543;590;28901;59201;90371	cellular organisms;Bacteria;Proteobacteria;Gammaproteobacteria;Enterobacterales;Enterobacteriaceae;Salmonella;Salmonella enterica;Salmonella enterica subsp. enterica;Salmonella enterica subsp. enterica serovar Typhimurium	Bacteria		Proteobacteria	Gammaproteobacteria	Enterobacterales	Enterobacteriaceae	Salmonella	Salmonella enterica	Complete	R18.0409	Typhimurium			MLST.Salmonella_enterica.34																Good	2022-07-14T00:00:00Z			PRJNA478278	SAMN21365152	GCA_024266425.1		CP100707,CP100708,CP100709		Complete	Illumina MiSeq; Oxford Nanopore MinION	263x	flye v. 2.9; trycycler v. 0.5.3; medaka
90371.2	Salmonella enterica subsp. enterica serovar Typhimurium strain 81741		90371	131567;2;1224;1236;91347;543;590;28901;59201;90371	cellular organisms;Bacteria;Proteobacteria;Gammaproteobacteria;Enterobacterales;Enterobacteriaceae;Salmonella;Salmonella enterica;Salmonella enterica subsp. enterica;Salmonella enterica subsp. enterica serovar Typhimurium	Bacteria	Bacteria	Proteobacteria	Gammaproteobacteria	Enterobacterales	Enterobacteriaceae	Salmonella	Salmonella enterica	Complete	81741	Typhimurium			MLST.Salmonella_enterica.34																Good	2017-02-07T00:00:00Z			PRJNA358799	SAMN06185755	GCF_001989635.1		CP019442,CP019443,CP019444		Complete	PacBio	134.09	HGAP v. 2.0
90371.5	Salmonella enterica subsp. enterica serovar Typhimurium strain AUSMDU00004549		90371	131567;2;1224;1236;91347;543;590;28901;59201;90371	cellular organisms;Bacteria;Proteobacteria;Gammaproteobacteria;Enterobacterales;Enterobacteriaceae;Salmonella;Salmonella enterica;Salmonella enterica subsp. enterica;Salmonella enterica subsp. enterica serovar Typhimurium	Bacteria	Bacteria	Proteobacteria	Gammaproteobacteria	Enterobacterales	Enterobacteriaceae	Salmonella	Salmonella enterica	Complete	AUSMDU00004549	Typhimurium			MLST.Salmonella_enterica.34																Good	2021-05-12T00:00:00Z			PRJEB41036	SAMEA8520468	GCA_907163175.1		OU015323,OU015324		Complete
90371.5	Salmonella enterica subsp. enterica serovar Typhimurium strain AUSMDU00005182		90371	131567;2;1224;1236;91347;543;590;28901;59201;90371	cellular organisms;Bacteria;Proteobacteria;Gammaproteobacteria;Enterobacterales;Enterobacteriaceae;Salmonella;Salmonella enterica;Salmonella enterica subsp. enterica;Salmonella enterica subsp. enterica serovar Typhimurium	Bacteria	Bacteria	Proteobacteria	Gammaproteobacteria	Enterobacterales	Enterobacteriaceae	Salmonella	Salmonella enterica	Complete	AUSMDU00005182	4,[5],12:i:-			MLST.Salmonella_enterica.34																Good	2021-05-12T00:00:00Z			PRJEB41036	SAMEA7503125	GCA_907163165.1		OU015325,OU015326,OU015327		Complete
90371.5	Salmonella enterica subsp. enterica serovar Typhimurium strain AUSMDU00007171		90371	131567;2;1224;1236;91347;543;590;28901;59201;90371	cellular organisms;Bacteria;Proteobacteria;Gammaproteobacteria;Enterobacterales;Enterobacteriaceae;Salmonella;Salmonella enterica;Salmonella enterica subsp. enterica;Salmonella enterica subsp. enterica serovar Typhimurium	Bacteria	Bacteria	Proteobacteria	Gammaproteobacteria	Enterobacterales	Enterobacteriaceae	Salmonella	Salmonella enterica	Complete	AUSMDU00007171	Typhimurium			MLST.Salmonella_enterica.34																Good	2021-05-12T00:00:00Z			PRJEB41036	SAMEA8520470	GCA_907163245.1		OU015342,OU015343,OU015344		Complete
90371.4	Salmonella enterica subsp. enterica serovar Typhimurium strain AUSMDU00008979		90371	131567;2;1224;1236;91347;543;590;28901;59201;90371	cellular organisms;Bacteria;Proteobacteria;Gammaproteobacteria;Enterobacterales;Enterobacteriaceae;Salmonella;Salmonella enterica;Salmonella enterica subsp. enterica;Salmonella enterica subsp. enterica serovar Typhimurium	Bacteria	Bacteria	Proteobacteria	Gammaproteobacteria	Enterobacterales	Enterobacteriaceae	Salmonella	Salmonella enterica	Complete	AUSMDU00008979	Typhimurium			MLST.Salmonella_enterica.34												mlst:ST34				Good	2019-11-17T00:00:00Z	33180013		PRJNA556438	SAMN13191646	GCA_009664635.1	SRS5709766	CP045952,CP045953		Complete	llumina NextSeq500/550 or MiSeq	99x	de novo
90371.4	Salmonella enterica subsp. enterica serovar Typhimurium strain AUSMDU00010530		90371	131567;2;1224;1236;91347;543;590;28901;59201;90371	cellular organisms;Bacteria;Proteobacteria;Gammaproteobacteria;Enterobacterales;Enterobacteriaceae;Salmonella;Salmonella enterica;Salmonella enterica subsp. enterica;Salmonella enterica subsp. enterica serovar Typhimurium	Bacteria	Bacteria	Proteobacteria	Gammaproteobacteria	Enterobacterales	Enterobacteriaceae	Salmonella	Salmonella enterica	Complete	AUSMDU00010530	Typhimurium			MLST.Salmonella_enterica.34												mlst:ST34				Good	2019-11-17T00:00:00Z	33180013		PRJNA556438	SAMN13191648	GCA_009664575.1	SRS5709768	CP045947,CP045948		Complete	llumina NextSeq500/550 or MiSeq	370x	de novo
90371.5	Salmonella enterica subsp. enterica serovar Typhimurium strain AUSMDU00018340		90371	131567;2;1224;1236;91347;543;590;28901;59201;90371	cellular organisms;Bacteria;Proteobacteria;Gammaproteobacteria;Enterobacterales;Enterobacteriaceae;Salmonella;Salmonella enterica;Salmonella enterica subsp. enterica;Salmonella enterica subsp. enterica serovar Typhimurium	Bacteria	Bacteria	Proteobacteria	Gammaproteobacteria	Enterobacterales	Enterobacteriaceae	Salmonella	Salmonella enterica	Complete	AUSMDU00018340	4,[5],12:i:-			MLST.Salmonella_enterica.34																Good	2021-05-12T00:00:00Z			PRJEB41036	SAMEA7503126	GCA_907163185.1		OU015337,OU015338,OU015339		Complete
90371.5	Salmonella enterica subsp. enterica serovar Typhimurium strain AUSMDU00027944		90371	131567;2;1224;1236;91347;543;590;28901;59201;90371	cellular organisms;Bacteria;Proteobacteria;Gammaproteobacteria;Enterobacterales;Enterobacteriaceae;Salmonella;Salmonella enterica;Salmonella enterica subsp. enterica;Salmonella enterica subsp. enterica serovar Typhimurium	Bacteria	Bacteria	Proteobacteria	Gammaproteobacteria	Enterobacterales	Enterobacteriaceae	Salmonella	Salmonella enterica	Complete	AUSMDU00027944	Typhimurium			MLST.Salmonella_enterica.34																Good	2021-05-12T00:00:00Z			PRJEB41036	SAMEA8520469	GCA_907163145.1		OU015340,OU015341		Complete
90371.5	Salmonella enterica subsp. enterica serovar Typhimurium strain AUSMDU00027951		90371	131567;2;1224;1236;91347;543;590;28901;59201;90371	cellular organisms;Bacteria;Proteobacteria;Gammaproteobacteria;Enterobacterales;Enterobacteriaceae;Salmonella;Salmonella enterica;Salmonella enterica subsp. enterica;Salmonella enterica subsp. enterica serovar Typhimurium	Bacteria	Bacteria	Proteobacteria	Gammaproteobacteria	Enterobacterales	Enterobacteriaceae	Salmonella	Salmonella enterica	Complete	AUSMDU00027951	Typhimurium			MLST.Salmonella_enterica.34																Good	2021-05-12T00:00:00Z			PRJEB41036	SAMEA8520471	GCA_907163195.1		OU015328,OU015329,OU015330,OU015331,OU015332,OU015333		Complete
90371.5	Salmonella enterica subsp. enterica serovar Typhimurium strain R18.1078		90371	131567;2;1224;1236;91347;543;590;28901;59201;90371	cellular organisms;Bacteria;Proteobacteria;Gammaproteobacteria;Enterobacterales;Enterobacteriaceae;Salmonella;Salmonella enterica;Salmonella enterica subsp. enterica;Salmonella enterica subsp. enterica serovar Typhimurium	Bacteria	Bacteria	Proteobacteria	Gammaproteobacteria	Enterobacterales	Enterobacteriaceae	Salmonella	Salmonella enterica	Complete	R18.1078	Typhimurium			MLST.Salmonella_enterica.34																Good	2020-12-14T00:00:00Z			PRJNA478278	SAMN16987173	GCA_016025415.1		CP065567,CP065568,CP065571,CP065570,CP065569		Complete	Illumina MiSeq; Oxford Nanopore MinION	100.0x	Unicycler v. v0.4.6
90371.5	Salmonella enterica subsp. enterica serovar Typhimurium strain S29		90371	131567;2;1224;1236;91347;543;590;28901;59201;90371	cellular organisms;Bacteria;Proteobacteria;Gammaproteobacteria;Enterobacterales;Enterobacteriaceae;Salmonella;Salmonella enterica;Salmonella enterica subsp. enterica;Salmonella enterica subsp. enterica serovar Typhimurium	Bacteria	null	Proteobacteria	Gammaproteobacteria	Enterobacterales	Enterobacteriaceae	Salmonella	Salmonella enterica	Complete	S29	Typhimurium			MLST.Salmonella_enterica.34																Good	2021-11-01T00:00:00Z			PRJNA773587	SAMN22488165	GCA_020691725.1		CP085699,CP085701,CP085702,CP085703,CP085700		Complete	Illumina NovaSeq; Oxford Nanopore	110.0x	SPAdes v. 3.13.1; unicycler v. 0.4.8
90371.5	Salmonella enterica subsp. enterica serovar Typhimurium strain S304		90371	131567;2;1224;1236;91347;543;590;28901;59201;90371	cellular organisms;Bacteria;Proteobacteria;Gammaproteobacteria;Enterobacterales;Enterobacteriaceae;Salmonella;Salmonella enterica;Salmonella enterica subsp. enterica;Salmonella enterica subsp. enterica serovar Typhimurium	Bacteria	Bacteria	Proteobacteria	Gammaproteobacteria	Enterobacterales	Enterobacteriaceae	Salmonella	Salmonella enterica	Complete	S304	Typhimurium			MLST.Salmonella_enterica.34																Good	2020-11-30T00:00:00Z			PRJNA660858	SAMN15962523	GCA_015697825.1		CP061126,CP061127,CP061128,CP061129,CP061130		Complete	Illumina HiSeq	300x	other: Unicycler v. 0.4.8
90371.5	Salmonella enterica subsp. enterica serovar Typhimurium strain S34		90371	131567;2;1224;1236;91347;543;590;28901;59201;90371	cellular organisms;Bacteria;Proteobacteria;Gammaproteobacteria;Enterobacterales;Enterobacteriaceae;Salmonella;Salmonella enterica;Salmonella enterica subsp. enterica;Salmonella enterica subsp. enterica serovar Typhimurium	Bacteria	null	Proteobacteria	Gammaproteobacteria	Enterobacterales	Enterobacteriaceae	Salmonella	Salmonella enterica	Complete	S34	Typhimurium			MLST.Salmonella_enterica.34																Good	2021-11-07T00:00:00Z			PRJNA776703	SAMN22814778	GCA_020783475.1		CP086118		Complete	Oxford Nanopore PromethION	110.0x	Unicycler v. 0.4.8
90371.5	Salmonella enterica subsp. enterica serovar Typhimurium strain S438		90371	131567;2;1224;1236;91347;543;590;28901;59201;90371	cellular organisms;Bacteria;Proteobacteria;Gammaproteobacteria;Enterobacterales;Enterobacteriaceae;Salmonella;Salmonella enterica;Salmonella enterica subsp. enterica;Salmonella enterica subsp. enterica serovar Typhimurium	Bacteria	Bacteria	Proteobacteria	Gammaproteobacteria	Enterobacterales	Enterobacteriaceae	Salmonella	Salmonella enterica	Complete	S438	Typhimurium			MLST.Salmonella_enterica.34																Good	2020-11-30T00:00:00Z			PRJNA660858	SAMN15962524	GCA_015697805.1		CP061124,CP061125		Complete	Illumina HiSeq	300x	other: Unicycler v. 0.4.8
90371.5	Salmonella enterica subsp. enterica serovar Typhimurium strain S441		90371	131567;2;1224;1236;91347;543;590;28901;59201;90371	cellular organisms;Bacteria;Proteobacteria;Gammaproteobacteria;Enterobacterales;Enterobacteriaceae;Salmonella;Salmonella enterica;Salmonella enterica subsp. enterica;Salmonella enterica subsp. enterica serovar Typhimurium	Bacteria	Bacteria	Proteobacteria	Gammaproteobacteria	Enterobacterales	Enterobacteriaceae	Salmonella	Salmonella enterica	Complete	S441	Typhimurium			MLST.Salmonella_enterica.34																Good	2020-11-30T00:00:00Z			PRJNA660858	SAMN15962525	GCA_015697785.1		CP061122,CP061123		Complete	Illumina HiSeq	300x	other: Unicycler v. 0.4.8
90371.5	Salmonella enterica subsp. enterica serovar Typhimurium strain S520		90371	131567;2;1224;1236;91347;543;590;28901;59201;90371	cellular organisms;Bacteria;Proteobacteria;Gammaproteobacteria;Enterobacterales;Enterobacteriaceae;Salmonella;Salmonella enterica;Salmonella enterica subsp. enterica;Salmonella enterica subsp. enterica serovar Typhimurium	Bacteria	Bacteria	Proteobacteria	Gammaproteobacteria	Enterobacterales	Enterobacteriaceae	Salmonella	Salmonella enterica	Complete	S520	Typhimurium			MLST.Salmonella_enterica.34																Good	2020-11-30T00:00:00Z			PRJNA660858	SAMN15962526	GCA_015732575.1		CP061119,CP061120,CP061121		Complete	Illumina HiSeq	300x	other: Unicycler v. 0.4.8
90371.5	Salmonella enterica subsp. enterica serovar Typhimurium strain S585		90371	131567;2;1224;1236;91347;543;590;28901;59201;90371	cellular organisms;Bacteria;Proteobacteria;Gammaproteobacteria;Enterobacterales;Enterobacteriaceae;Salmonella;Salmonella enterica;Salmonella enterica subsp. enterica;Salmonella enterica subsp. enterica serovar Typhimurium	Bacteria	Bacteria	Proteobacteria	Gammaproteobacteria	Enterobacterales	Enterobacteriaceae	Salmonella	Salmonella enterica	Complete	S585	Typhimurium			MLST.Salmonella_enterica.34																Good	2020-11-30T00:00:00Z			PRJNA660858	SAMN15962528	GCA_015697745.1		CP061115,CP061116,CP061117		Complete	Illumina HiSeq	300x	other: Unicycler v. 0.4.8
90371.4	Salmonella enterica subsp. enterica serovar Typhimurium strain ST101		90371	131567;2;1224;1236;91347;543;590;28901;59201;90371	cellular organisms;Bacteria;Proteobacteria;Gammaproteobacteria;Enterobacterales;Enterobacteriaceae;Salmonella;Salmonella enterica;Salmonella enterica subsp. enterica;Salmonella enterica subsp. enterica serovar Typhimurium	Bacteria	Bacteria	Proteobacteria	Gammaproteobacteria	Enterobacterales	Enterobacteriaceae	Salmonella	Salmonella enterica	Complete	ST101	Typhimurium			MLST.Salmonella_enterica.34																Good	2020-04-06T00:00:00Z			PRJNA615288	SAMN14450166	GCA_012051385.1		CP050731,CP050732,CP050733		Complete	Illumina MiSeq; Oxford Nanopore MiniION	19x	Unicycler v. 0.4.8
90371.4	Salmonella enterica subsp. enterica serovar Typhimurium strain ST106		90371	131567;2;1224;1236;91347;543;590;28901;59201;90371	cellular organisms;Bacteria;Proteobacteria;Gammaproteobacteria;Enterobacterales;Enterobacteriaceae;Salmonella;Salmonella enterica;Salmonella enterica subsp. enterica;Salmonella enterica subsp. enterica serovar Typhimurium	Bacteria	Bacteria	Proteobacteria	Gammaproteobacteria	Enterobacterales	Enterobacteriaceae	Salmonella	Salmonella enterica	Complete	ST106	Typhimurium			MLST.Salmonella_enterica.34																Good	2020-04-06T00:00:00Z			PRJNA615288	SAMN14450167	GCA_012051245.1		CP050728,CP050729,CP050730		Complete	Illumina MiSeq; Oxford Nanopore MiniION	89x	Unicycler v. 0.4.8
90371.4	Salmonella enterica subsp. enterica serovar Typhimurium strain ST113		90371	131567;2;1224;1236;91347;543;590;28901;59201;90371	cellular organisms;Bacteria;Proteobacteria;Gammaproteobacteria;Enterobacterales;Enterobacteriaceae;Salmonella;Salmonella enterica;Salmonella enterica subsp. enterica;Salmonella enterica subsp. enterica serovar Typhimurium	Bacteria	Bacteria	Proteobacteria	Gammaproteobacteria	Enterobacterales	Enterobacteriaceae	Salmonella	Salmonella enterica	Complete	ST113	Typhimurium			MLST.Salmonella_enterica.34																Good	2020-04-06T00:00:00Z			PRJNA615288	SAMN14450168	GCA_012051085.1		CP050726,CP050727		Complete	Illumina MiSeq; Oxford Nanopore MiniION	51x	Unicycler v. 0.4.8
90371.4	Salmonella enterica subsp. enterica serovar Typhimurium strain ST45		90371	131567;2;1224;1236;91347;543;590;28901;59201;90371	cellular organisms;Bacteria;Proteobacteria;Gammaproteobacteria;Enterobacterales;Enterobacteriaceae;Salmonella;Salmonella enterica;Salmonella enterica subsp. enterica;Salmonella enterica subsp. enterica serovar Typhimurium	Bacteria	Bacteria	Proteobacteria	Gammaproteobacteria	Enterobacterales	Enterobacteriaceae	Salmonella	Salmonella enterica	Complete	ST45	Typhimurium			MLST.Salmonella_enterica.34																Good	2020-04-06T00:00:00Z			PRJNA615288	SAMN14450161	GCA_012052225.1		CP050753,CP050754,CP050755		Complete	Illumina MiSeq; Oxford Nanopore MiniION	40x	Unicycler v. 0.4.8
90371.4	Salmonella enterica subsp. enterica serovar Typhimurium strain ST46		90371	131567;2;1224;1236;91347;543;590;28901;59201;90371	cellular organisms;Bacteria;Proteobacteria;Gammaproteobacteria;Enterobacterales;Enterobacteriaceae;Salmonella;Salmonella enterica;Salmonella enterica subsp. enterica;Salmonella enterica subsp. enterica serovar Typhimurium	Bacteria	Bacteria	Proteobacteria	Gammaproteobacteria	Enterobacterales	Enterobacteriaceae	Salmonella	Salmonella enterica	Complete	ST46	Typhimurium			MLST.Salmonella_enterica.34																Good	2020-04-06T00:00:00Z			PRJNA615288	SAMN14450162	GCA_012050025.1		CP050750,CP050751,CP050752		Complete	Illumina MiSeq; Oxford Nanopore MiniION	33x	Unicycler v. 0.4.8
90371.3	Salmonella enterica subsp. enterica serovar Typhimurium strain TJWQ005		90371	131567;2;1224;1236;91347;543;590;28901;59201;90371	cellular organisms;Bacteria;Proteobacteria;Gammaproteobacteria;Enterobacterales;Enterobacteriaceae;Salmonella;Salmonella enterica;Salmonella enterica subsp. enterica;Salmonella enterica subsp. enterica serovar Typhimurium	Bacteria	Bacteria	Proteobacteria	Gammaproteobacteria	Enterobacterales	Enterobacteriaceae	Salmonella	Salmonella enterica	Complete	TJWQ005	Typhimurium			MLST.Salmonella_enterica.34																Good	2019-05-26T00:00:00Z			PRJNA543387	SAMN11665396	GCA_005844025.1		CP040458,CP040457		Complete	PacBio Sequel	50.0x	FALCON v. JAN-2019
90371.6	Salmonella enterica subsp. enterica serovar Typhimurium R17.3867		90371	131567;2;1224;1236;91347;543;590;28901;59201;90371	cellular organisms;Bacteria;Proteobacteria;Gammaproteobacteria;Enterobacterales;Enterobacteriaceae;Salmonella;Salmonella enterica;Salmonella enterica subsp. enterica;Salmonella enterica subsp. enterica serovar Typhimurium	Bacteria		Proteobacteria	Gammaproteobacteria	Enterobacterales	Enterobacteriaceae	Salmonella	Salmonella enterica	Complete	R17.3867	Typhimurium			MLST.Salmonella_enterica.36																Good	2022-07-14T00:00:00Z			PRJNA478278	SAMN27531299	GCA_024266305.1		CP100691,CP100692		Complete	Illumina MiSeq; Oxford Nanopore MinION	649x	flye v. 2.9; trycycler v. 0.5.3; medaka
90371.9	Salmonella enterica subsp. enterica serovar Typhimurium strain FORC_015		90371	131567;2;1224;1236;91347;543;590;28901;59201;90371	cellular organisms;Bacteria;Proteobacteria;Gammaproteobacteria;Enterobacterales;Enterobacteriaceae;Salmonella;Salmonella enterica;Salmonella enterica subsp. enterica;Salmonella enterica subsp. enterica serovar Typhimurium	Bacteria	Bacteria	Proteobacteria	Gammaproteobacteria	Enterobacterales	Enterobacteriaceae	Salmonella	Salmonella enterica	Complete	FORC_015	Typhimurium			MLST.Salmonella_enterica.413																Good	2015-05-07T00:00:00Z			PRJNA282346	SAMN03568791	GCF_000993725.1	SRR1997852	CP011365		Complete	PacBio RS II	161x	SMRT Analysis v. 2.3.0
90371.5	Salmonella enterica subsp. enterica serovar Typhimurium strain NCTC 74		90371	131567;2;1224;1236;91347;543;590;28901;59201;90371	cellular organisms;Bacteria;Proteobacteria;Gammaproteobacteria;Enterobacterales;Enterobacteriaceae;Salmonella;Salmonella enterica;Salmonella enterica subsp. enterica;Salmonella enterica subsp. enterica serovar Typhimurium	Bacteria	Bacteria	Proteobacteria	Gammaproteobacteria	Enterobacterales	Enterobacteriaceae	Salmonella	Salmonella enterica	Complete	NCTC 74	Typhimurium			MLST.Salmonella_enterica.504																Good	2020-11-18T00:00:00Z			PRJNA675428	SAMN16707726	GCA_015565735.1		CP064709		Complete	PacBio	120.0x	HGAP v. 3
90370.9	Salmonella enterica subsp. enterica serovar Typhi strain B/SF/13/03/195		90370	131567;2;1224;1236;91347;543;590;28901;59201;90370	cellular organisms;Bacteria;Proteobacteria;Gammaproteobacteria;Enterobacterales;Enterobacteriaceae;Salmonella;Salmonella enterica;Salmonella enterica subsp. enterica;Salmonella enterica subsp. enterica serovar Typhi	Bacteria	Bacteria	Proteobacteria	Gammaproteobacteria	Enterobacterales	Enterobacteriaceae	Salmonella	Salmonella enterica	Complete	B/SF/13/03/195	Typhi																			Good	2015-09-29T00:00:00Z			PRJNA286162	SAMN03765689	GCA_001302625.1		CP012151		Complete	PacBio	184.0x	Celera Assembler v. HGAP.2
90370.2	Salmonella enterica subsp. enterica serovar Typhi strain BL60006		90370	131567;2;1224;1236;91347;543;590;28901;59201;90370	cellular organisms;Bacteria;Proteobacteria;Gammaproteobacteria;Enterobacterales;Enterobacteriaceae;Salmonella;Salmonella enterica;Salmonella enterica subsp. enterica;Salmonella enterica subsp. enterica serovar Typhi	Bacteria	Bacteria	Proteobacteria	Gammaproteobacteria	Enterobacterales	Enterobacteriaceae	Salmonella	Salmonella enterica	Complete	BL60006	Typhi																			Good	2017-06-03T00:00:00Z			PRJEB21155	SAMEA104109193	GCA_900185485.1		LT882486,LT882487		Complete
90371.4	Salmonella enterica subsp. enterica serovar Typhimurium strain 01ST04081		90371	131567;2;1224;1236;91347;543;590;28901;59201;90371	cellular organisms;Bacteria;Proteobacteria;Gammaproteobacteria;Enterobacterales;Enterobacteriaceae;Salmonella;Salmonella enterica;Salmonella enterica subsp. enterica;Salmonella enterica subsp. enterica serovar Typhimurium	Bacteria	Bacteria	Proteobacteria	Gammaproteobacteria	Enterobacterales	Enterobacteriaceae	Salmonella	Salmonella enterica	Complete	01ST04081	Typhimurium																			Good	2019-06-20T00:00:00Z			PRJNA474402	SAMN09302772	GCA_006384995.1		CP029840,CP029841,CP029842		Complete	PacBio	200.0x	HGAP v. 3
90371.5	Salmonella enterica subsp. enterica serovar Typhimurium strain ER3625		90371	131567;2;1224;1236;91347;543;590;28901;59201;90371	cellular organisms;Bacteria;Proteobacteria;Gammaproteobacteria;Enterobacterales;Enterobacteriaceae;Salmonella;Salmonella enterica;Salmonella enterica subsp. enterica;Salmonella enterica subsp. enterica serovar Typhimurium	Bacteria	Bacteria	Proteobacteria	Gammaproteobacteria	Enterobacterales	Enterobacteriaceae	Salmonella	Salmonella enterica	Complete	ER3625	Typhimurium																			Good	2021-04-09T00:00:00Z			PRJNA605961	SAMN14111684	GCA_017893505.1		CP067091,CP067092		Complete	PacBio Sequel	689.0x	HGAP v. 4; Circlator v. 1.5.5; arrow v.
90371.4	Salmonella enterica subsp. enterica serovar Typhimurium strain ST56		90371	131567;2;1224;1236;91347;543;590;28901;59201;90371	cellular organisms;Bacteria;Proteobacteria;Gammaproteobacteria;Enterobacterales;Enterobacteriaceae;Salmonella;Salmonella enterica;Salmonella enterica subsp. enterica;Salmonella enterica subsp. enterica serovar Typhimurium	Bacteria	Bacteria	Proteobacteria	Gammaproteobacteria	Enterobacterales	Enterobacteriaceae	Salmonella	Salmonella enterica	Complete	ST56	Typhimurium																			Good	2020-04-06T00:00:00Z			PRJNA615288	SAMN14450164	GCA_012051825.1		CP050739,CP050740,CP050741,CP050742,CP050743,CP050744		Complete	Illumina MiSeq; Oxford Nanopore MiniION	113x	Unicycler v. 0.4.8
90370.2	Salmonella enterica subsp. enterica serovar Typhi strain 25		90370	131567;2;1224;1236;91347;543;590;28901;59201;90370	cellular organisms;Bacteria;Proteobacteria;Gammaproteobacteria;Enterobacterales;Enterobacteriaceae;Salmonella;Salmonella enterica;Salmonella enterica subsp. enterica;Salmonella enterica subsp. enterica serovar Typhi	Bacteria	Bacteria	Proteobacteria	Gammaproteobacteria	Enterobacterales	Enterobacteriaceae	Salmonella	Salmonella enterica	WGS	25	Typhi																			Good	2018-03-16T00:00:00Z			PRJNA422033	SAMN08195674	GCA_003005795.1		PJRW00000000		WGS	Illumina HiSeq	230x	Edena v. 3
90370.2	Salmonella enterica subsp. enterica serovar Typhi strain 5		90370	131567;2;1224;1236;91347;543;590;28901;59201;90370	cellular organisms;Bacteria;Proteobacteria;Gammaproteobacteria;Enterobacterales;Enterobacteriaceae;Salmonella;Salmonella enterica;Salmonella enterica subsp. enterica;Salmonella enterica subsp. enterica serovar Typhi	Bacteria	Bacteria	Proteobacteria	Gammaproteobacteria	Enterobacterales	Enterobacteriaceae	Salmonella	Salmonella enterica	WGS	5	Typhi																			Good	2018-03-16T00:00:00Z			PRJNA422033	SAMN08195664	GCA_003005945.1		PJSG00000000		WGS	Illumina HiSeq	230x	Edena v. 3
[truncated: 37 more columns]
